# Supplementary material for: 2,4-Dibromo-6-{(E)-[(R)-1-phenyl­ethyl]imino­meth­yl}phenol
Source: Acta Crystallogr Sect E Struct Rep Online. 2009 Nov 21;65(Pt 12):o3168. doi: 10.1107/S1600536809044638 (PMC2972087; doi:10.1107/S1600536809044638)
Supplement: Supplementary file 1 [file e-65-o3168-sup1.cif]

##############################################################################
###                                                                        ###
###        Electronic paper (Acta Crystallographica Section E)             ###
###                                                                        ###
##############################################################################
#                                                                            #
# This CIF contains the data in a paper accepted for publication in Acta     #
# Crystallographica Section E. It conforms to the requirements of Notes      #
# for Authors for Section E, and has been peer reviewed under the auspices   #
# of the IUCr Commission on Journals.                                        #
#                                                                            #
# Full details of the Crystallographic Information File format               #
# are given in the paper "The Crystallographic Information File (CIF):       #
# a New Standard Archive File for Crystallography" by S. R. Hall, F. H.      #
# Allen and I. D. Brown [Acta Cryst. (1991), A47, 655-685].                  #
#                                                                            #
# The current version of the core CIF dictionary is obtainable from          #
# ftp://ftp.iucr.org/pub/cif_core.dic. The current version number is 2.4.    #
#                                                                            #
# Software is freely available for graphical display of the structure(s) in  #
# this CIF.  For information consult the CIF home page http://www.iucr.org/  #
# cif/home.html                                                              #
#                                                                            #
# This file may be used for bona fide research purposes within the           #
# scientific community so long as proper attribution is given to the journal # 
# article from which it was obtained.                                        #
#                                                                            #
##############################################################################
                                             
data_global
_audit_creation_method     'form.cif (version 2.0)'
_journal_data_validation_number     ?
_journal_date_recd_electronic     2009-07-21
_journal_date_accepted     2009-10-27
_journal_name_full     'Acta Crystallographica, Section E'
_journal_year     2009
_journal_volume     65
_journal_issue     12
_journal_page_first     o3168
_journal_page_last     o3168
_journal_paper_category     QO
_journal_coeditor_code     BV2125
_publ_contact_author_name     'Dr.Ke-Wei Lei'
_publ_contact_author_address
;
    State Key Lab. Base of Novel Functional Materials and Preparation Science
    Institute of solid Materials Chemistry
    Faculty of Materials Science and Chemical Engineering
    Ningbo University
    Ningbo 315211
    People's Republic of China
;
_publ_contact_author_email     'leikeweipublic@hotmail.com'
_publ_contact_author_fax     '86 574 87600791'
_publ_contact_author_phone     '86 574 87600791'
_publ_section_title
;
2,4-Dibromo-6-{(<i>E</i>)-[(<i>R</i>)-1-phenylethyl]iminomethyl}phenol
;
loop_
    _publ_author_name
    _publ_author_footnote
    _publ_author_address
    ' Dong-Guo Xia' ?
;
State Key Laboratory Base of Novel Functional Materials and
    Preparation Science Institute of solid Materials Chemistry
    Faculty of Materials Science and Chemical Engineering
    Ningbo University
    Ningbo 315211
    People's Republic of China
;
    'Ya-Fen Ye' ?
;
State Key Laboratory Base of Novel Functional Materials and
    Preparation Science Institute of solid Materials Chemistry
    Faculty of Materials Science and Chemical Engineering
    Ningbo University
    Ningbo 315211
    People's Republic of China
;
    'Ke-Wei Lei' ?
;
State Key Laboratory Base of Novel Functional Materials and
    Preparation Science Institute of solid Materials Chemistry
    Faculty of Materials Science and Chemical Engineering
    Ningbo University
    Ningbo 315211
    People's Republic of China
;
_publ_section_synopsis     .
data_I
_audit_creation_method     SHELXL-97
_chemical_name_systematic
;
2,4-Dibromo-6-{(<i>E</i>)-[(<i>R</i>)-1-phenylethyl]iminomethyl}phenol
;
_chemical_name_common     ?
_chemical_formula_moiety     'C15 H13 Br2 N O'
_chemical_formula_sum     'C15 H13 Br2 N O'
_chemical_formula_iupac     'C15 H13 Br2 N O'
_chemical_formula_weight     383.08
_chemical_melting_point     ?
_symmetry_cell_setting     Monoclinic
_symmetry_space_group_name_H-M     'I 2'
_symmetry_space_group_name_Hall     'I 2y'
loop_
    _symmetry_equiv_pos_as_xyz
    'x, y, z'
    '-x, y, -z'
    'x+1/2, y+1/2, z+1/2'
    '-x+1/2, y+1/2, -z+1/2'
_cell_length_a     15.523(2)
_cell_length_b     9.3533(12)
_cell_length_c     21.527(4)
_cell_angle_alpha     90.00
_cell_angle_beta     109.287(2)
_cell_angle_gamma     90.00
_cell_volume     2950.1(7)
_cell_formula_units_Z     8
_cell_measurement_reflns_used     3597
_cell_measurement_theta_min     2.40
_cell_measurement_theta_max     23.43
_cell_measurement_temperature     296(2)
_exptl_crystal_description     block
_exptl_crystal_colour     yellow
_exptl_crystal_size_max     0.38
_exptl_crystal_size_mid     0.31
_exptl_crystal_size_min     0.26
_exptl_crystal_density_diffrn     1.725
_exptl_crystal_density_meas     ?
_exptl_crystal_density_method     'not measured'
_exptl_crystal_F_000     1504
_exptl_absorpt_coefficient_mu     5.487
_exptl_absorpt_correction_type     multi-scan
_exptl_absorpt_process_details     '(SADABS; Sheldrick, 2000)'
_exptl_absorpt_correction_T_min     0.158
_exptl_absorpt_correction_T_max     0.236
_exptl_special_details
;
;
_diffrn_ambient_temperature     296(2)
_diffrn_radiation_type     MoK\a
_diffrn_radiation_wavelength     0.71073
_diffrn_radiation_source     'fine-focus sealed tube'
_diffrn_radiation_monochromator     graphite
_diffrn_measurement_device_type     'Bruker SMART APEXII CCD'
_diffrn_measurement_method     \w
_diffrn_detector_area_resol_mean     ?
_diffrn_reflns_number     12876
_diffrn_reflns_av_R_equivalents     0.0257
_diffrn_reflns_av_sigmaI/netI     0.0563
_diffrn_reflns_theta_min     2.00
_diffrn_reflns_theta_max     27.49
_diffrn_reflns_theta_full     27.49
_diffrn_measured_fraction_theta_max     0.991
_diffrn_measured_fraction_theta_full     0.991
_diffrn_reflns_limit_h_min     -20
_diffrn_reflns_limit_h_max     20
_diffrn_reflns_limit_k_min     -12
_diffrn_reflns_limit_k_max     11
_diffrn_reflns_limit_l_min     -27
_diffrn_reflns_limit_l_max     26
_diffrn_standards_number     ?
_diffrn_standards_interval_count     ?
_diffrn_standards_interval_time     ?
_diffrn_standards_decay_%     ?
_refine_special_details
;
Refinement of <i>F</i>^2^ against ALL reflections. The weighted <i>R</i>-factor
<i>wR</i> and goodness of fit <i>S</i> are based on <i>F</i>^2^, conventional
<i>R</i>-factors <i>R</i> are based on <i>F</i>, with <i>F</i> set to zero for
negative <i>F</i>^2^. The threshold expression of <i>F</i>^2^ >
\s(<i>F</i>^2^) is used only for calculating <i>R</i>-factors(gt) <i>etc</i>.
and is not relevant to the choice of reflections for refinement.
<i>R</i>-factors based on <i>F</i>^2^ are statistically about twice as large
as those based on <i>F</i>, and <i>R</i>- factors based on ALL data will be
even larger.
;
_reflns_number_total     6480
_reflns_number_gt     4357
_reflns_threshold_expression     I>2\s(I)
_refine_ls_structure_factor_coef     Fsqd
_refine_ls_matrix_type     full
_refine_ls_R_factor_all     0.0705
_refine_ls_R_factor_gt     0.0364
_refine_ls_wR_factor_gt     0.0727
_refine_ls_wR_factor_ref     0.0823
_refine_ls_goodness_of_fit_ref     0.994
_refine_ls_restrained_S_all     0.994
_refine_ls_number_reflns     6480
_refine_ls_number_parameters     346
_refine_ls_number_restraints     1
_refine_ls_hydrogen_treatment     mixed
_refine_ls_weighting_scheme     calc
_refine_ls_weighting_details
         'calc w=1/[\s^2^(Fo^2^)+(0.0192P)^2^+1.2456P] where P=(Fo^2^+2Fc^2^)/3'
_atom_sites_solution_hydrogens     geom
_atom_sites_solution_primary     direct
_atom_sites_solution_secondary     difmap
_refine_ls_shift/su_max     0.002
_refine_ls_shift/su_mean     0.000
_refine_diff_density_max     0.624
_refine_diff_density_min     -0.504
_refine_ls_extinction_method     none
_refine_ls_extinction_coef     ?
_refine_ls_abs_structure_details     'Flack (1983), 2872 Friedel pairs'
_refine_ls_abs_structure_Flack     0.022(9)
loop_
    _atom_type_symbol
    _atom_type_description
    _atom_type_scat_dispersion_real
    _atom_type_scat_dispersion_imag
    _atom_type_scat_source
    'C' 'C' 0.0033 0.0016
                         'International Tables Vol C Tables 4.2.6.8 and 6.1.1.4'
    'H' 'H' 0.0000 0.0000
                         'International Tables Vol C Tables 4.2.6.8 and 6.1.1.4'
    'N' 'N' 0.0061 0.0033
                         'International Tables Vol C Tables 4.2.6.8 and 6.1.1.4'
    'O' 'O' 0.0106 0.0060
                         'International Tables Vol C Tables 4.2.6.8 and 6.1.1.4'
    'Br' 'Br' -0.2901 2.4595
                         'International Tables Vol C Tables 4.2.6.8 and 6.1.1.4'
_computing_data_collection     'APEX2 (Bruker, 2007)'
_computing_cell_refinement     'SAINT (Bruker, 2007)'
_computing_data_reduction     'SAINT (Bruker, 2007)'
_computing_structure_solution     'SHELXS97 (Sheldrick, 2008)'
_computing_structure_refinement     'SHELXL97 (Sheldrick, 2008)'
_computing_molecular_graphics     'SHELXTL (Sheldrick, 2008)'
_computing_publication_material     'SHELXTL (Sheldrick, 2008)'
loop_
    _atom_site_type_symbol
    _atom_site_label
    _atom_site_fract_x
    _atom_site_fract_y
    _atom_site_fract_z
    _atom_site_U_iso_or_equiv
    _atom_site_adp_type
    _atom_site_calc_flag
    _atom_site_refinement_flags
    _atom_site_occupancy
    _atom_site_disorder_assembly
    _atom_site_disorder_group
    Br Br1 0.37953(5) -0.48288(5) 1.03409(3) 0.0857(2) Uani d . 1 . .
    Br Br2 0.34338(4) 0.04283(6) 1.15258(2) 0.07989(19) Uani d . 1 . .
    Br Br3 0.16026(3) 0.83627(6) 0.83602(2) 0.06812(15) Uani d . 1 . .
    Br Br4 0.11106(5) 1.32687(6) 0.97217(3) 0.0987(2) Uani d . 1 . .
    N N1 0.3623(2) 0.1446(4) 0.90617(16) 0.0519(9) Uani d . 1 . .
    N N2 0.1352(2) 0.6719(4) 1.07323(16) 0.0545(9) Uani d . 1 . .
    O O1 0.3584(2) 0.1594(3) 1.02596(14) 0.0596(9) Uani d . 1 . .
    H H1 0.3621(3) 0.1891(19) 0.992(2) 0.089 Uiso calc R 1 . .
    O O2 0.1494(2) 0.6885(3) 0.95843(14) 0.0616(9) Uani d . 1 . .
    H H2 0.1469(3) 0.649(2) 0.994(2) 0.092 Uiso calc R 1 . .
    C C1 0.3775(3) -0.2791(5) 1.0328(2) 0.0527(11) Uani d . 1 . .
    C C2 0.3679(3) -0.2060(5) 1.0852(2) 0.0492(11) Uani d . 1 . .
    H H2B 0.3653 -0.2546 1.1222 0.059 Uiso calc R 1 . .
    C C3 0.3622(3) -0.0595(5) 1.08201(19) 0.0512(11) Uani d . 1 . .
    C C4 0.3661(3) 0.0165(5) 1.02755(18) 0.0434(9) Uani d . 1 . .
    C C5 0.3760(3) -0.0612(5) 0.97431(19) 0.0459(10) Uani d . 1 . .
    C C6 0.3816(3) -0.2091(5) 0.9777(2) 0.0540(12) Uani d . 1 . .
    H H6A 0.3881 -0.2610 0.9427 0.065 Uiso calc R 1 . .
    C C7 0.3746(3) 0.0115(5) 0.9143(2) 0.0515(10) Uani d . 1 . .
    H H7A 0.3832 -0.0423 0.8805 0.062 Uiso calc R 1 . .
    C C8 0.3566(3) 0.2086(5) 0.84227(19) 0.0549(11) Uani d . 1 . .
    H H8A 0.3705 0.1353 0.8144 0.066 Uiso calc R 1 . .
    C C9 0.2603(3) 0.2606(4) 0.80995(18) 0.0448(10) Uani d . 1 . .
    C C10 0.2032(3) 0.1924(5) 0.7561(2) 0.0555(11) Uani d . 1 . .
    H H10A 0.2249 0.1156 0.7382 0.067 Uiso calc R 1 . .
    C C11 0.1137(3) 0.2351(7) 0.7277(2) 0.0750(15) Uani d . 1 . .
    H H11A 0.0756 0.1862 0.6914 0.090 Uiso calc R 1 . .
    C C12 0.0810(3) 0.3481(7) 0.7525(3) 0.0783(16) Uani d . 1 . .
    H H12A 0.0211 0.3784 0.7326 0.094 Uiso calc R 1 . .
    C C13 0.1371(4) 0.4176(6) 0.8071(3) 0.0737(15) Uani d . 1 . .
    H H13A 0.1145 0.4935 0.8250 0.088 Uiso calc R 1 . .
    C C14 0.2261(3) 0.3758(5) 0.8354(2) 0.0601(12) Uani d . 1 . .
    H H14A 0.2639 0.4249 0.8717 0.072 Uiso calc R 1 . .
    C C15 0.4278(3) 0.3274(6) 0.8551(2) 0.0783(15) Uani d . 1 . .
    H H15A 0.4876 0.2875 0.8750 0.117 Uiso calc R 1 . .
    H H15B 0.4164 0.3970 0.8843 0.117 Uiso calc R 1 . .
    H H15C 0.4242 0.3724 0.8143 0.117 Uiso calc R 1 . .
    C C16 0.1200(3) 1.1252(5) 0.9680(2) 0.0541(11) Uani d . 1 . .
    C C17 0.1326(2) 1.0647(5) 0.91308(18) 0.0465(9) Uani d . 1 . .
    H H17A 0.1352 1.1218 0.8784 0.056 Uiso calc R 1 . .
    C C18 0.1413(3) 0.9194(5) 0.91066(18) 0.0447(10) Uani d . 1 . .
    C C19 0.1391(2) 0.8311(6) 0.96208(17) 0.0460(9) Uani d . 1 . .
    C C20 0.1247(3) 0.8938(5) 1.01712(19) 0.0468(10) Uani d . 1 . .
    C C21 0.1163(3) 1.0434(5) 1.01940(19) 0.0553(12) Uani d . 1 . .
    H H21A 0.1082 1.0864 1.0560 0.066 Uiso calc R 1 . .
    C C22 0.1220(3) 0.8060(6) 1.0725(2) 0.0591(13) Uani d . 1 . .
    H H22A 0.1104 0.8490 1.1079 0.071 Uiso calc R 1 . .
    C C23 0.1351(3) 0.5817(5) 1.12971(19) 0.0582(12) Uani d . 1 . .
    H H23A 0.1198 0.4849 1.1121 0.070 Uiso calc R 1 . .
    C C24 0.2320(3) 0.5733(5) 1.17797(19) 0.0508(10) Uani d . 1 . .
    C C25 0.2650(3) 0.6751(6) 1.2257(2) 0.0672(13) Uani d . 1 . .
    H H25A 0.2273 0.7496 1.2294 0.081 Uiso calc R 1 . .
    C C26 0.3544(4) 0.6682(7) 1.2688(3) 0.0884(18) Uani d . 1 . .
    H H26A 0.3766 0.7378 1.3010 0.106 Uiso calc R 1 . .
    C C27 0.4104(4) 0.5554(9) 1.2630(3) 0.094(2) Uani d . 1 . .
    H H27A 0.4697 0.5475 1.2920 0.113 Uiso calc R 1 . .
    C C28 0.3767(4) 0.4568(8) 1.2141(3) 0.0921(19) Uani d . 1 . .
    H H28A 0.4137 0.3824 1.2092 0.111 Uiso calc R 1 . .
    C C29 0.2892(3) 0.4672(6) 1.1726(2) 0.0691(14) Uani d . 1 . .
    H H29A 0.2678 0.3995 1.1394 0.083 Uiso calc R 1 . .
    C C30 0.0640(3) 0.6210(7) 1.1599(2) 0.0813(16) Uani d . 1 . .
    H H30A 0.0051 0.6225 1.1264 0.122 Uiso calc R 1 . .
    H H30B 0.0774 0.7139 1.1797 0.122 Uiso calc R 1 . .
    H H30C 0.0641 0.5519 1.1929 0.122 Uiso calc R 1 . .
loop_
    _atom_site_aniso_label
    _atom_site_aniso_U_11
    _atom_site_aniso_U_22
    _atom_site_aniso_U_33
    _atom_site_aniso_U_12
    _atom_site_aniso_U_13
    _atom_site_aniso_U_23
    Br1 0.1247(5) 0.0516(3) 0.0857(4) 0.0224(3) 0.0414(4) 0.0129(3)
    Br2 0.1140(4) 0.0779(4) 0.0438(2) 0.0113(3) 0.0207(2) -0.0087(3)
    Br3 0.0959(4) 0.0645(3) 0.0470(2) -0.0069(3) 0.0277(2) -0.0083(3)
    Br4 0.1556(6) 0.0524(3) 0.1062(4) 0.0174(4) 0.0676(4) 0.0002(4)
    N1 0.055(2) 0.055(3) 0.0459(19) -0.0056(18) 0.0166(16) 0.0031(18)
    N2 0.050(2) 0.061(3) 0.049(2) -0.0049(18) 0.0103(17) 0.0050(18)
    O1 0.083(2) 0.0407(18) 0.0500(18) 0.0035(15) 0.0152(16) -0.0009(14)
    O2 0.080(2) 0.050(2) 0.0496(18) -0.0038(16) 0.0148(16) 0.0040(15)
    C1 0.048(3) 0.047(3) 0.059(3) 0.009(2) 0.013(2) 0.008(2)
    C2 0.049(3) 0.053(3) 0.044(2) 0.003(2) 0.0131(19) 0.0082(19)
    C3 0.048(3) 0.059(3) 0.040(2) 0.001(2) 0.006(2) -0.009(2)
    C4 0.039(2) 0.039(2) 0.044(2) -0.0001(19) 0.0036(17) 0.0030(19)
    C5 0.040(2) 0.048(3) 0.047(2) 0.005(2) 0.0122(19) 0.003(2)
    C6 0.050(3) 0.062(3) 0.053(3) 0.014(2) 0.021(2) 0.001(2)
    C7 0.045(2) 0.059(3) 0.051(2) 0.006(2) 0.0177(19) 0.000(2)
    C8 0.057(3) 0.067(3) 0.047(2) -0.001(2) 0.025(2) 0.008(2)
    C9 0.050(3) 0.047(2) 0.042(2) -0.003(2) 0.022(2) 0.0084(19)
    C10 0.068(3) 0.049(3) 0.056(3) 0.002(2) 0.028(2) 0.004(2)
    C11 0.062(3) 0.089(4) 0.065(3) -0.019(3) 0.008(3) 0.017(3)
    C12 0.060(3) 0.077(4) 0.098(4) 0.019(3) 0.027(3) 0.036(4)
    C13 0.081(4) 0.058(3) 0.096(4) 0.009(3) 0.049(3) 0.015(3)
    C14 0.062(3) 0.058(3) 0.066(3) -0.007(2) 0.029(2) -0.003(2)
    C15 0.056(3) 0.095(4) 0.083(3) -0.011(3) 0.022(2) 0.032(3)
    C16 0.062(3) 0.051(3) 0.052(3) 0.006(2) 0.022(2) 0.003(2)
    C17 0.048(2) 0.045(2) 0.043(2) -0.001(2) 0.0105(18) 0.008(2)
    C18 0.041(2) 0.053(3) 0.039(2) -0.0018(19) 0.0110(19) -0.0010(19)
    C19 0.034(2) 0.052(3) 0.046(2) -0.008(2) 0.0057(17) -0.001(2)
    C20 0.041(2) 0.060(3) 0.038(2) 0.0021(19) 0.0121(18) 0.011(2)
    C21 0.055(3) 0.067(3) 0.048(2) 0.002(2) 0.023(2) -0.005(2)
    C22 0.054(3) 0.078(4) 0.046(2) -0.002(3) 0.019(2) -0.007(2)
    C23 0.060(3) 0.065(3) 0.045(2) -0.009(2) 0.011(2) 0.013(2)
    C24 0.049(2) 0.061(3) 0.044(2) -0.003(2) 0.0170(18) 0.015(2)
    C25 0.057(3) 0.074(3) 0.067(3) 0.005(3) 0.015(2) 0.007(3)
    C26 0.088(5) 0.093(5) 0.071(4) -0.026(4) 0.008(3) -0.003(3)
    C27 0.046(3) 0.124(6) 0.099(4) -0.005(4) 0.006(3) 0.044(5)
    C28 0.066(4) 0.103(5) 0.116(5) 0.030(4) 0.042(4) 0.044(4)
    C29 0.070(3) 0.073(4) 0.071(3) 0.013(3) 0.032(3) 0.020(3)
    C30 0.051(3) 0.124(5) 0.068(3) 0.000(3) 0.018(2) 0.037(3)
_geom_special_details
;
All e.s.d.'s (except the e.s.d. in the dihedral angle between two l.s. planes)
are estimated using the full covariance matrix. The cell e.s.d.'s are taken
into account individually in the estimation of e.s.d.'s in distances, angles
and torsion angles; correlations between e.s.d.'s in cell parameters are only
used when they are defined by crystal symmetry. An approximate (isotropic)
treatment of cell e.s.d.'s is used for estimating e.s.d.'s involving l.s.
planes.
;
loop_
    _geom_bond_atom_site_label_1
    _geom_bond_atom_site_label_2
    _geom_bond_site_symmetry_2
    _geom_bond_distance
    _geom_bond_publ_flag
    Br1 C1 . 1.907(5) yes
    Br2 C3 . 1.898(4) yes
    Br3 C18 . 1.894(4) yes
    Br4 C16 . 1.896(5) yes
    N1 C7 . 1.263(6) yes
    N1 C8 . 1.476(5) yes
    N2 C22 . 1.270(6) yes
    N2 C23 . 1.480(5) yes
    O1 C4 . 1.342(5) ?
    O1 H1 . 0.8066 ?
    O2 C19 . 1.348(6) ?
    O2 H2 . 0.8662 ?
    C1 C2 . 1.368(6) ?
    C1 C6 . 1.374(6) ?
    C2 C3 . 1.373(6) ?
    C2 H2B . 0.9300 ?
    C3 C4 . 1.389(6) ?
    C4 C5 . 1.408(6) ?
    C5 C6 . 1.386(6) ?
    C5 C7 . 1.453(6) ?
    C6 H6A . 0.9300 ?
    C7 H7A . 0.9300 ?
    C8 C9 . 1.507(6) ?
    C8 C15 . 1.527(6) ?
    C8 H8A . 0.9800 ?
    C9 C10 . 1.363(5) ?
    C9 C14 . 1.390(6) ?
    C10 C11 . 1.379(6) ?
    C10 H10A . 0.9300 ?
    C11 C12 . 1.355(8) ?
    C11 H11A . 0.9300 ?
    C12 C13 . 1.373(7) ?
    C12 H12A . 0.9300 ?
    C13 C14 . 1.370(7) ?
    C13 H13A . 0.9300 ?
    C14 H14A . 0.9300 ?
    C15 H15A . 0.9600 ?
    C15 H15B . 0.9600 ?
    C15 H15C . 0.9600 ?
    C16 C21 . 1.362(6) ?
    C16 C17 . 1.381(6) ?
    C17 C18 . 1.369(6) ?
    C17 H17A . 0.9300 ?
    C18 C19 . 1.390(6) ?
    C19 C20 . 1.405(6) ?
    C20 C21 . 1.408(7) ?
    C20 C22 . 1.460(6) ?
    C21 H21A . 0.9300 ?
    C22 H22A . 0.9300 ?
    C23 C30 . 1.500(6) ?
    C23 C24 . 1.521(6) ?
    C23 H23A . 0.9800 ?
    C24 C29 . 1.362(6) ?
    C24 C25 . 1.370(6) ?
    C25 C26 . 1.392(7) ?
    C25 H25A . 0.9300 ?
    C26 C27 . 1.399(9) ?
    C26 H26A . 0.9300 ?
    C27 C28 . 1.366(9) ?
    C27 H27A . 0.9300 ?
    C28 C29 . 1.360(7) ?
    C28 H28A . 0.9300 ?
    C29 H29A . 0.9300 ?
    C30 H30A . 0.9600 ?
    C30 H30B . 0.9600 ?
    C30 H30C . 0.9600 ?
loop_
    _geom_angle_atom_site_label_1
    _geom_angle_atom_site_label_2
    _geom_angle_atom_site_label_3
    _geom_angle_site_symmetry_1
    _geom_angle_site_symmetry_3
    _geom_angle
    _geom_angle_publ_flag
    C7 N1 C8 . . 119.3(4) yes
    C22 N2 C23 . . 121.9(4) yes
    C4 O1 H1 . . 109.5 ?
    C19 O2 H2 . . 109.5 ?
    C2 C1 C6 . . 121.5(4) ?
    C2 C1 Br1 . . 119.5(3) yes
    C6 C1 Br1 . . 118.9(4) yes
    C1 C2 C3 . . 118.7(4) ?
    C1 C2 H2B . . 120.7 ?
    C3 C2 H2B . . 120.7 ?
    C2 C3 C4 . . 122.2(4) ?
    C2 C3 Br2 . . 119.2(4) yes
    C4 C3 Br2 . . 118.6(3) yes
    O1 C4 C3 . . 120.2(4) ?
    O1 C4 C5 . . 121.8(4) ?
    C3 C4 C5 . . 118.0(4) ?
    C6 C5 C4 . . 119.6(4) ?
    C6 C5 C7 . . 119.7(4) ?
    C4 C5 C7 . . 120.6(4) ?
    C1 C6 C5 . . 120.0(4) ?
    C1 C6 H6A . . 120.0 ?
    C5 C6 H6A . . 120.0 ?
    N1 C7 C5 . . 122.8(4) ?
    N1 C7 H7A . . 118.6 ?
    C5 C7 H7A . . 118.6 ?
    N1 C8 C9 . . 107.8(3) yes
    N1 C8 C15 . . 108.0(3) yes
    C9 C8 C15 . . 113.4(4) ?
    N1 C8 H8A . . 109.2 ?
    C9 C8 H8A . . 109.2 ?
    C15 C8 H8A . . 109.2 ?
    C10 C9 C14 . . 118.2(4) ?
    C10 C9 C8 . . 120.6(4) ?
    C14 C9 C8 . . 121.2(4) ?
    C9 C10 C11 . . 121.2(4) ?
    C9 C10 H10A . . 119.4 ?
    C11 C10 H10A . . 119.4 ?
    C12 C11 C10 . . 120.3(5) ?
    C12 C11 H11A . . 119.8 ?
    C10 C11 H11A . . 119.8 ?
    C11 C12 C13 . . 119.5(5) ?
    C11 C12 H12A . . 120.3 ?
    C13 C12 H12A . . 120.3 ?
    C14 C13 C12 . . 120.4(5) ?
    C14 C13 H13A . . 119.8 ?
    C12 C13 H13A . . 119.8 ?
    C13 C14 C9 . . 120.4(4) ?
    C13 C14 H14A . . 119.8 ?
    C9 C14 H14A . . 119.8 ?
    C8 C15 H15A . . 109.5 ?
    C8 C15 H15B . . 109.5 ?
    H15A C15 H15B . . 109.5 ?
    C8 C15 H15C . . 109.5 ?
    H15A C15 H15C . . 109.5 ?
    H15B C15 H15C . . 109.5 ?
    C21 C16 C17 . . 121.4(4) ?
    C21 C16 Br4 . . 119.8(3) ?
    C17 C16 Br4 . . 118.8(3) ?
    C18 C17 C16 . . 118.8(4) ?
    C18 C17 H17A . . 120.6 ?
    C16 C17 H17A . . 120.6 ?
    C17 C18 C19 . . 122.1(4) ?
    C17 C18 Br3 . . 119.0(3) ?
    C19 C18 Br3 . . 118.9(3) ?
    O2 C19 C18 . . 120.4(4) ?
    O2 C19 C20 . . 121.1(4) ?
    C18 C19 C20 . . 118.4(5) ?
    C19 C20 C21 . . 119.1(4) ?
    C19 C20 C22 . . 120.6(4) ?
    C21 C20 C22 . . 120.2(4) ?
    C16 C21 C20 . . 120.0(4) ?
    C16 C21 H21A . . 120.0 ?
    C20 C21 H21A . . 120.0 ?
    N2 C22 C20 . . 121.1(4) ?
    N2 C22 H22A . . 119.4 ?
    C20 C22 H22A . . 119.4 ?
    N2 C23 C30 . . 114.6(4) yes
    N2 C23 C24 . . 108.8(3) yes
    C30 C23 C24 . . 114.8(4) ?
    N2 C23 H23A . . 106.0 ?
    C30 C23 H23A . . 106.0 ?
    C24 C23 H23A . . 106.0 ?
    C29 C24 C25 . . 118.5(4) ?
    C29 C24 C23 . . 120.3(5) ?
    C25 C24 C23 . . 121.1(4) ?
    C24 C25 C26 . . 120.8(5) ?
    C24 C25 H25A . . 119.6 ?
    C26 C25 H25A . . 119.6 ?
    C25 C26 C27 . . 119.1(5) ?
    C25 C26 H26A . . 120.4 ?
    C27 C26 H26A . . 120.4 ?
    C28 C27 C26 . . 119.2(5) ?
    C28 C27 H27A . . 120.4 ?
    C26 C27 H27A . . 120.4 ?
    C29 C28 C27 . . 120.2(6) ?
    C29 C28 H28A . . 119.9 ?
    C27 C28 H28A . . 119.9 ?
    C28 C29 C24 . . 122.2(6) ?
    C28 C29 H29A . . 118.9 ?
    C24 C29 H29A . . 118.9 ?
    C23 C30 H30A . . 109.5 ?
    C23 C30 H30B . . 109.5 ?
    H30A C30 H30B . . 109.5 ?
    C23 C30 H30C . . 109.5 ?
    H30A C30 H30C . . 109.5 ?
    H30B C30 H30C . . 109.5 ?
loop_
    _geom_hbond_atom_site_label_D
    _geom_hbond_atom_site_label_H
    _geom_hbond_atom_site_label_A
    _geom_hbond_site_symmetry_A
    _geom_hbond_distance_DH
    _geom_hbond_distance_HA
    _geom_hbond_distance_DA
    _geom_hbond_angle_DHA
    O1 H1 N1 . 0.81 1.89 2.603(4) 146.9
    O2 H2 N2 . 0.87 1.79 2.558(5) 147.4
