# Supplementary material for: 2,4-Dibromo-6-{(E)-[(R)-1-phenyl­ethyl]imino­meth­yl}phenol
Source: Acta Crystallogr Sect E Struct Rep Online. 2009 Nov 21;65(Pt 12):o3168. doi: 10.1107/S1600536809044638 (PMC2972087; doi:10.1107/S1600536809044638)
Supplement: Supplementary file 2 [file e-65-o3168-Isup2.hkl]

# 
# h,k,l, Fc-squared, Fo-squared, sigma(Fo-squared) and status flag 
# 
data_I
_shelx_title ' B in I2' 
_shelx_refln_list_code          4 
_shelx_F_calc_maximum      701.48 
_exptl_crystal_F_000      1504.00 
_reflns_d_resolution_high  0.7700 
 
loop_ 
 _symmetry_equiv_pos_as_xyz 
 'x, y, z' 
 '-x, y, -z' 
 'x+1/2, y+1/2, z+1/2' 
 '-x+1/2, y+1/2, -z+1/2' 
 
_cell_length_a    15.5234 
_cell_length_b     9.3533 
_cell_length_c    21.5265 
_cell_angle_alpha  90.000 
_cell_angle_beta  109.287 
_cell_angle_gamma  90.000 
 
_shelx_F_squared_multiplier     1.000 
 
loop_ 
 _refln_index_h 
 _refln_index_k 
 _refln_index_l 
 _refln_F_squared_calc 
 _refln_F_squared_meas 
 _refln_F_squared_sigma 
 _refln_observed_status 
   0 -12   0      374.35      417.37    120.57 o 
   2 -12   0       16.61      -28.33     78.35 o 
   1 -11   0       86.20       14.64     69.70 o 
   3 -11   0      212.36       95.28     72.66 o 
   5 -11   0      176.92      127.68     79.25 o 
   7 -11   0       76.03       41.37     80.65 o 
   0 -10   0     3463.76     3340.88    218.20 o 
   2 -10   0       82.33      113.25     65.17 o 
   4 -10   0     2705.05     2698.30    136.86 o 
   6 -10   0       93.25       24.17     66.62 o 
   8 -10   0      187.37      175.76     74.03 o 
  10 -10   0       61.10     -118.62    120.08 o 
   1  -9   0      794.63      713.77     60.99 o 
   3  -9   0      414.21      422.33     60.40 o 
   5  -9   0     1144.03     1206.33     81.81 o 
   7  -9   0      190.89      215.76     89.82 o 
   9  -9   0      411.24      483.27    104.95 o 
   0  -8   0     3077.14     2987.95    189.40 o 
   2  -8   0       68.83       14.61     50.04 o 
   4  -8   0     1195.08     1090.03     99.09 o 
   6  -8   0      206.53      114.23     71.76 o 
   8  -8   0      244.66      119.60     86.89 o 
  10  -8   0       60.91       14.64     84.94 o 
   1  -7   0     1052.54     1104.39     73.95 o 
   3  -7   0     3673.52     3850.50    212.83 o 
   5  -7   0     3879.28     3730.55    149.81 o 
   7  -7   0     2155.43     2266.10    101.38 o 
   9  -7   0     2700.83     2590.52    120.97 o 
  11  -7   0       90.78       39.89     56.14 o 
  13  -7   0      296.38      308.02     87.38 o 
  15  -7   0        1.79       21.48     97.63 o 
   0  -6   0    37449.33    35178.71   1266.08 o 
   2  -6   0      834.38      801.15     37.14 o 
   4  -6   0    17446.80    17222.60    504.04 o 
   6  -6   0     1913.61     1975.52     70.41 o 
   8  -6   0      619.49      768.18     51.71 o 
  10  -6   0      185.04      244.07     61.02 o 
  12  -6   0       27.05      -55.65     66.39 o 
  14  -6   0        9.87      -27.82     81.52 o 
  16  -6   0       31.72      111.79    102.02 o 
   1  -5   0     1071.01     1316.01     49.03 o 
   3  -5   0      691.10      706.51     34.91 o 
   5  -5   0     1960.98     2078.91     69.47 o 
   7  -5   0     1258.35     1259.83     75.25 o 
   9  -5   0       64.36       94.93     39.54 o 
  11  -5   0       26.24       62.85     44.96 o 
  13  -5   0       65.92       46.37     69.32 o 
  15  -5   0       68.52       19.04     87.87 o 
  17  -5   0       12.19      -76.64    102.02 o 
   0  -4   0    42672.79    44828.45   1623.46 o 
   2  -4   0      135.52      208.81     23.21 o 
   4  -4   0    18110.24    17827.20    647.52 o 
   6  -4   0       62.70       54.67     39.05 o 
   8  -4   0      944.96      921.06     49.30 o 
  10  -4   0      290.78      280.57     84.21 o 
  12  -4   0      800.14      869.29     62.10 o 
  14  -4   0      309.76      348.05     80.06 o 
  16  -4   0       54.25       52.52     84.21 o 
   1  -3   0     7491.90     7650.35    226.61 o 
   3  -3   0     5079.39     5360.03    203.56 o 
   5  -3   0    22915.52    23333.91   1166.67 o 
   7  -3   0     1019.87     1021.41     55.07 o 
   9  -3   0     9614.00     9823.30    360.25 o 
  11  -3   0      170.14      272.41     42.04 o 
  13  -3   0      805.67      708.79     84.94 o 
  15  -3   0       94.71      238.19     59.91 o 
  17  -3   0        1.42       -8.40     85.18 o 
   0  -2   0     5141.60     4861.45    253.84 o 
   2  -2   0      195.55      202.48     15.22 o 
   4  -2   0     5822.01     5814.81    325.59 o 
   6  -2   0      675.19      641.25     38.27 o 
   8  -2   0      911.81      900.23     76.64 o 
  10  -2   0      118.60      103.58     34.25 o 
  12  -2   0      436.96      368.43     49.26 o 
  14  -2   0       26.98       81.18     51.50 o 
  16  -2   0       10.86      115.23     63.68 o 
  18  -2   0        3.65      -48.77    108.61 o 
   1  -1   0      110.58       61.76     11.47 o 
   3  -1   0    10615.21    10741.30    454.71 o 
   5  -1   0    13070.35    13189.43    472.42 o 
   7  -1   0     8420.16     8924.12    310.20 o 
   9  -1   0    13093.16    12645.73    468.07 o 
  11  -1   0      782.03      672.16     50.50 o 
  13  -1   0     2138.60     2078.19     84.55 o 
  15  -1   0        9.27       99.00     65.90 o 
  17  -1   0       50.59      -26.84     68.24 o 
   2   0   0    33357.35    30668.82   1054.04 o 
   4   0   0   492075.09   482275.34  14437.12 o 
   6   0   0     7359.47     6624.56    202.39 o 
   8   0   0    54869.48    57007.96   2062.09 o 
  10   0   0     6337.25     6321.94    198.52 o 
  12   0   0     1815.91     1566.46     70.27 o 
  14   0   0      820.00      784.25     65.32 o 
  16   0   0      227.55      180.07     93.72 o 
  18   0   0       48.27      -69.63     72.82 o 
   1   1   0      121.84      105.58      5.22 o 
   3   1   0     9976.58    10596.64    392.87 o 
   5   1   0    13231.38    12938.50    387.26 o 
   7   1   0     7742.40     8148.95    223.33 o 
   9   1   0    13118.06    12779.31    337.52 o 
  11   1   0      706.35      567.94     39.48 o 
  13   1   0     2135.00     1932.47     84.12 o 
  15   1   0       16.04       20.96     56.50 o 
  17   1   0       60.58      -24.75     69.03 o 
   0   2   0     5396.49     4991.30    268.97 o 
   2   2   0      304.31      302.41     12.76 o 
   4   2   0     6457.69     6567.68    197.50 o 
   6   2   0      931.94      867.27     44.41 o 
   8   2   0     1060.27     1046.77     51.88 o 
  10   2   0      188.88      207.65     25.37 o 
  12   2   0      403.37      398.69     34.80 o 
  14   2   0       26.94       24.87     52.30 o 
  16   2   0        9.46       75.38     65.41 o 
  18   2   0        2.61      -38.58     76.24 o 
   1   3   0     7456.52     7635.90    235.63 o 
   3   3   0     5523.67     5616.14    147.76 o 
   5   3   0    22910.88    22939.27    704.93 o 
   7   3   0     1107.13     1092.09     40.38 o 
   9   3   0     9563.41     9604.04    367.42 o 
  11   3   0      138.52      131.13     34.74 o 
  13   3   0      764.06      872.48     45.91 o 
  15   3   0       66.67        8.45     60.99 o 
  17   3   0        2.18      -47.47     72.28 o 
   0   4   0    44596.36    45111.61   2393.87 o 
   2   4   0      133.22      199.99     20.86 o 
   4   4   0    18146.13    17821.73    468.11 o 
   6   4   0      255.35      260.75     21.10 o 
   8   4   0      747.51      743.49     34.66 o 
  10   4   0      421.87      312.03     30.98 o 
  12   4   0      781.57      833.04     68.49 o 
  14   4   0      294.80      295.73     42.78 o 
  16   4   0       67.35       45.86     69.42 o 
   1   5   0     1261.94     1453.25     65.06 o 
   3   5   0     1073.81     1047.20     49.53 o 
   5   5   0     1796.25     1931.18     74.32 o 
   7   5   0     1690.53     1712.77     56.43 o 
   9   5   0       76.50      144.34     37.84 o 
  11   5   0       45.25       -6.35     33.04 o 
  13   5   0       70.33       46.78     35.78 o 
  15   5   0       71.83       81.23     69.84 o 
  17   5   0        9.93       -0.28     80.18 o 
   0   6   0    37426.60    34542.74   1866.67 o 
   2   6   0      891.73      864.74     51.58 o 
   4   6   0    16928.04    16781.55    524.32 o 
   6   6   0     1750.64     1826.49     76.62 o 
   8   6   0      635.36      749.24     38.53 o 
  10   6   0      157.51      233.44     43.11 o 
  12   6   0       25.87       13.44     25.48 o 
  14   6   0        6.78       14.16     55.08 o 
  16   6   0       32.76       54.08     79.28 o 
   1   7   0      960.02     1059.58     66.63 o 
   3   7   0     3298.63     3381.88    222.59 o 
   5   7   0     3948.86     3786.55    161.01 o 
   7   7   0     1977.07     2085.33    117.30 o 
   9   7   0     2742.34     2828.25    155.72 o 
  11   7   0       69.95      173.64     67.74 o 
  13   7   0      293.09      385.98     79.70 o 
  15   7   0        5.40     -132.29    137.17 o 
   2   8   0       51.83       -3.91     62.48 o 
   4   8   0     1099.58     1056.84    108.37 o 
   6   8   0      145.81      232.51     54.50 o 
   8   8   0      307.20      218.58     81.52 o 
  10   8   0       38.47       86.80     71.28 o 
  12   8   0       85.28       -5.85    107.88 o 
  14   8   0       21.09      -84.90     84.90 o 
   7   9   0      190.46      386.44     73.04 o 
   9   9   0      389.02      498.07     81.03 o 
  11   9   0       33.95       58.93     82.86 o 
  -1 -12   1      185.23      218.38     82.36 o 
   1 -12   1      454.52      508.93     88.36 o 
  -8 -11   1      290.01      320.48     84.56 o 
  -6 -11   1       25.37      -17.65     75.05 o 
  -4 -11   1     1078.68     1020.03     91.27 o 
  -2 -11   1       81.04      125.11     71.25 o 
   0 -11   1      801.74      880.25    210.88 o 
   2 -11   1       28.33      -29.77     69.79 o 
   4 -11   1      409.96      449.96     79.73 o 
   6 -11   1      159.80      160.85     78.53 o 
  -9 -10   1       66.04      102.02    118.62 o 
  -7 -10   1      158.19      189.28     71.61 o 
  -5 -10   1      109.99       65.33     63.50 o 
  -3 -10   1       99.41       65.88     62.43 o 
  -1 -10   1       88.06      119.89     69.81 o 
   1 -10   1      133.26       74.95     61.44 o 
   3 -10   1       45.16      107.91     63.33 o 
   5 -10   1       51.81       21.53     85.67 o 
   7 -10   1       35.42      -32.45     70.60 o 
   9 -10   1       29.49       92.76     74.94 o 
 -10  -9   1      172.38       37.59    101.05 o 
  -8  -9   1      264.05      309.49     93.72 o 
  -6  -9   1     1258.61     1234.52    117.64 o 
  -4  -9   1      286.37      341.88     69.07 o 
  -2  -9   1     1830.06     1744.68    100.96 o 
   0  -9   1      308.30      252.36     55.39 o 
   2  -9   1      425.41      320.74     53.86 o 
   4  -9   1     1081.58     1043.32     75.42 o 
   6  -9   1      789.46      722.68     84.69 o 
   8  -9   1      502.64      583.82    107.88 o 
 -11  -8   1       84.94      155.23     92.75 o 
  -9  -8   1      411.66      440.31     97.63 o 
  -7  -8   1      322.24      465.69     84.45 o 
  -5  -8   1      596.09      633.13     84.45 o 
  -3  -8   1     7799.46     7880.64    302.88 o 
  -1  -8   1     2265.75     2183.38    104.74 o 
   1  -8   1    10635.34    10042.09    381.07 o 
   3  -8   1     2141.81     2025.96    152.79 o 
   5  -8   1     4908.85     4902.95    286.05 o 
   7  -8   1     2367.45     2535.43    169.88 o 
   9  -8   1      135.09      184.52     85.91 o 
 -12  -7   1      115.71       97.63     43.45 o 
 -10  -7   1      111.14       58.46     49.03 o 
  -8  -7   1     1236.18     1562.90     87.58 o 
  -6  -7   1       91.34       82.64     36.56 o 
  -4  -7   1     1636.74     1589.01     80.27 o 
  -2  -7   1      211.29      189.23     26.43 o 
   0  -7   1     1403.94     1247.94     55.40 o 
   2  -7   1      101.80      103.63     25.33 o 
   4  -7   1     1017.40      998.83     58.83 o 
   6  -7   1       63.54      115.58     36.75 o 
   8  -7   1       96.06      223.66     55.16 o 
  10  -7   1      285.78      354.74    121.06 o 
  12  -7   1      166.50      251.40     82.01 o 
  14  -7   1       10.82       11.72     90.31 o 
 -15  -6   1      206.94      160.11     92.26 o 
 -13  -6   1      149.23      163.04     75.66 o 
 -11  -6   1     1311.70     1324.34     99.09 o 
  -9  -6   1       30.07       80.46     39.41 o 
  -7  -6   1      630.79      734.30     38.30 o 
  -5  -6   1      636.35      597.92     31.83 o 
  -3  -6   1     1757.94     1868.76     67.91 o 
  -1  -6   1      609.34      648.31     31.07 o 
   1  -6   1     5379.76     5557.33    147.64 o 
   3  -6   1      165.46      192.17     20.45 o 
   5  -6   1     2714.53     2671.66     88.42 o 
   7  -6   1      386.07      291.95     39.50 o 
   9  -6   1      227.49      209.63     42.53 o 
  11  -6   1        4.26      -28.80     63.46 o 
  13  -6   1      102.77      150.84     78.59 o 
  15  -6   1       23.77      -91.28     91.28 o 
 -16  -5   1       31.05       -1.95     92.26 o 
 -14  -5   1        6.78        0.49     76.64 o 
 -12  -5   1     1468.20     1549.73     92.97 o 
 -10  -5   1      459.96      488.64     61.99 o 
  -8  -5   1    12580.07    12459.30    463.05 o 
  -6  -5   1     7229.90     7192.00    324.37 o 
  -4  -5   1    26264.23    26098.84    790.34 o 
  -2  -5   1    15202.41    15369.81    460.95 o 
   0  -5   1     8184.22     8420.69    222.37 o 
   2  -5   1     2473.89     2588.09     83.83 o 
   4  -5   1     3246.88     3262.37    104.66 o 
   6  -5   1     3782.47     3331.93    301.43 o 
   8  -5   1      865.56      891.85     53.63 o 
  10  -5   1     2461.12     2345.87    105.03 o 
  12  -5   1      227.96      183.06     70.29 o 
  14  -5   1      208.99      116.67     82.01 o 
  16  -5   1       42.37      146.93    100.07 o 
 -17  -4   1       83.39      224.06    100.56 o 
 -15  -4   1        2.50       -9.35     57.75 o 
 -13  -4   1      222.37      320.12     53.37 o 
 -11  -4   1      436.99      375.00     44.48 o 
  -9  -4   1     1340.78     1410.74    100.56 o 
  -7  -4   1     2739.29     2925.85    110.14 o 
  -5  -4   1     2357.97     2522.00    163.04 o 
  -3  -4   1    32568.70    32760.79    960.92 o 
  -1  -4   1     7686.10     7881.99    235.70 o 
   1  -4   1    53580.40    54662.36   1602.34 o 
   3  -4   1    14257.95    14464.35    515.37 o 
   5  -4   1    17767.97    18143.44    935.78 o 
   7  -4   1     7577.30     7903.97    286.58 o 
   9  -4   1     1664.64     1869.16    107.39 o 
  11  -4   1     1584.45     1752.58     85.91 o 
  13  -4   1       76.02       63.46     68.83 o 
  15  -4   1      227.29      159.14     87.87 o 
  17  -4   1       11.17       16.66     72.79 o 
 -18  -3   1        4.24      -34.42     75.31 o 
 -16  -3   1        2.38      -61.58     61.58 o 
 -14  -3   1       56.24       53.07     76.88 o 
 -12  -3   1      673.51      647.73     54.07 o 
 -10  -3   1      416.91      424.61     40.77 o 
  -8  -3   1      667.18      607.74     47.84 o 
  -6  -3   1     2851.09     2859.21    113.30 o 
  -2  -3   1    13922.86    14421.69    422.83 o 
   0  -3   1     1429.89     1243.85     39.99 o 
   2  -3   1     2189.72     2125.69     81.06 o 
   4  -3   1     7724.18     7760.07    372.46 o 
   6  -3   1     2306.18     2294.79     90.91 o 
   8  -3   1     1368.01     1573.10     66.21 o 
  10  -3   1      241.67      215.80     38.93 o 
  12  -3   1      655.25      658.51     74.20 o 
  14  -3   1       63.02      -24.41     71.76 o 
  16  -3   1        1.67      -19.58     69.32 o 
  18  -3   1       33.32       59.24     79.31 o 
 -17  -2   1       12.72      -30.21     67.07 o 
 -15  -2   1      344.99      328.69     60.07 o 
 -13  -2   1      146.56      171.68     39.48 o 
 -11  -2   1     1904.71     1808.05     89.11 o 
  -9  -2   1      365.77      388.47     35.19 o 
  -7  -2   1     4205.87     4166.33    236.26 o 
  -5  -2   1      165.05      136.74     16.26 o 
  -3  -2   1    84661.96    93648.68   6888.49 o 
  -1  -2   1     7349.67     7315.18    205.87 o 
   1  -2   1   202106.98   194989.94  11643.28 o 
   3  -2   1    19749.25    19121.88    671.88 o 
   5  -2   1    26758.55    26898.14    947.28 o 
   7  -2   1    12492.21    11931.32    441.70 o 
   9  -2   1      671.83      641.79     46.37 o 
  11  -2   1     2743.92     2813.42    128.24 o 
  13  -2   1      231.83      235.77     67.85 o 
  15  -2   1       74.74      -27.73     73.95 o 
  17  -2   1       80.77       93.94     72.14 o 
 -18  -1   1       18.49        2.15     91.28 o 
 -16  -1   1       32.88       67.43     61.01 o 
 -14  -1   1      156.11      194.58     43.49 o 
 -12  -1   1     1005.05     1182.50     67.13 o 
 -10  -1   1      229.79      218.62     35.15 o 
  -8  -1   1    10875.18    10426.88    361.28 o 
  -6  -1   1    18474.58    19188.56    954.82 o 
  -2  -1   1    15049.58    16018.57    575.61 o 
   0  -1   1     2944.34     3423.05    118.88 o 
   2  -1   1      331.29      271.98     23.43 o 
   4  -1   1    32643.64    36182.07   1287.20 o 
   6  -1   1    12656.91    13321.97    499.33 o 
   8  -1   1    10305.22    10550.15    391.31 o 
  10  -1   1     6863.37     6902.87    264.15 o 
  12  -1   1      936.12      726.88     98.61 o 
  14  -1   1      801.37      744.70     64.62 o 
  16  -1   1       41.18       78.31     63.87 o 
  18  -1   1       35.68        4.13     75.89 o 
 -19   0   1       12.32       11.29     82.41 o 
 -17   0   1        4.19       -0.13     67.11 o 
 -15   0   1      136.11      126.04     56.03 o 
 -13   0   1        4.00      -12.80     36.63 o 
 -11   0   1      647.58      620.90     39.29 o 
  -9   0   1        0.37       82.01     24.14 o 
  -7   0   1     1801.38     1642.37    132.37 o 
  -5   0   1      104.84      156.26     27.34 o 
  -3   0   1      267.97      271.80     13.03 o 
   3   0   1      358.86      307.23     14.68 o 
   5   0   1       21.86       12.31     12.13 o 
   7   0   1       66.45       63.56     17.94 o 
   9   0   1      382.16      386.32     29.90 o 
  11   0   1       33.89       54.43     31.32 o 
  13   0   1      188.56      220.79     48.37 o 
  15   0   1       23.81       19.45     78.10 o 
  17   0   1        7.32      -60.57     71.03 o 
 -18   1   1       11.09       58.35    103.49 o 
 -16   1   1       57.65       77.05     62.62 o 
 -14   1   1      114.22      131.42     43.00 o 
 -12   1   1      993.14     1026.11     52.97 o 
 -10   1   1      224.32      338.59    101.78 o 
  -8   1   1    10088.95     9371.53    301.07 o 
  -6   1   1    17740.74    18710.79    571.57 o 
  -4   1   1     1797.70     1439.62     47.55 o 
  -2   1   1    14988.32    15846.51    415.71 o 
   0   1   1     2557.55     2916.19    169.88 o 
   2   1   1      413.47      354.45     13.91 o 
   4   1   1    32163.96    35193.25   1065.03 o 
   6   1   1    13266.91    13892.02    360.21 o 
   8   1   1    10338.33    10690.54    282.35 o 
  10   1   1     6837.40     7057.15    190.44 o 
  12   1   1     1013.13      931.91     48.88 o 
  14   1   1      708.08      696.77     65.05 o 
  16   1   1       51.70       33.89     62.74 o 
  18   1   1       33.52        0.71     77.00 o 
 -17   2   1        5.54      -68.21     68.96 o 
 -15   2   1      372.07      300.42     62.05 o 
 -13   2   1      141.47       79.39     38.87 o 
 -11   2   1     2014.17     1848.40    114.13 o 
  -9   2   1      397.04      366.32     36.65 o 
  -7   2   1     4550.97     4642.39    142.27 o 
  -5   2   1      168.48      127.97     13.07 o 
  -3   2   1    86221.53    87264.95   2726.14 o 
  -1   2   1     6343.94     6411.14    259.86 o 
   1   2   1   201084.22   197490.14   5926.38 o 
   3   2   1    19205.27    18270.84    874.09 o 
   5   2   1    25498.10    25687.80    791.93 o 
   7   2   1    12581.67    12157.92    318.94 o 
   9   2   1      789.86      727.93     32.38 o 
  11   2   1     2989.57     3118.02     92.20 o 
  13   2   1      226.33      346.96     43.01 o 
  15   2   1       76.39      141.06     60.28 o 
  17   2   1       75.98       23.49     91.04 o 
 -18   3   1        6.29     -107.88    107.88 o 
 -16   3   1        2.18        1.14     66.57 o 
 -14   3   1       51.16      102.07     46.52 o 
 -12   3   1      600.58      543.29     44.68 o 
 -10   3   1      363.50      280.55     34.79 o 
  -8   3   1      461.20      377.10     25.14 o 
  -6   3   1     2941.61     2938.52     83.29 o 
  -4   3   1      614.63      625.21     29.55 o 
  -2   3   1    13689.19    14194.85    534.03 o 
   0   3   1     1324.07     1151.33     42.64 o 
   2   3   1     2074.48     2069.31     59.20 o 
   4   3   1     7043.49     7124.61    193.08 o 
   6   3   1     2511.85     2199.82    175.98 o 
   8   3   1     1185.33     1197.88     60.32 o 
  10   3   1      434.33      388.32     29.06 o 
  12   3   1      576.88      598.55     38.88 o 
  14   3   1       32.73      -43.33     43.33 o 
  16   3   1        1.92      -24.35     65.82 o 
  18   3   1       32.79      -30.44    115.20 o 
 -17   4   1       88.20       69.19     75.90 o 
 -15   4   1        6.54       65.77     64.22 o 
 -13   4   1      218.21      245.93     36.91 o 
 -11   4   1      343.05      273.74     33.25 o 
  -9   4   1     1491.69     1452.57     55.14 o 
  -7   4   1     2510.56     2584.71     94.63 o 
  -5   4   1     2625.06     2670.20     76.39 o 
  -3   4   1    31937.12    32553.83    996.92 o 
  -1   4   1     7740.73     7975.22    245.13 o 
   1   4   1    53563.47    54461.09   2054.98 o 
   3   4   1    13643.11    13970.32    435.48 o 
   5   4   1    18048.62    18513.13    484.75 o 
   7   4   1     7363.27     7612.96    207.81 o 
   9   4   1     1518.84     1579.08    110.36 o 
  11   4   1     1410.42     1419.03     71.95 o 
  13   4   1       58.85       36.40     37.50 o 
  15   4   1      211.14      180.54     53.33 o 
  17   4   1        9.92       44.05     77.49 o 
 -16   5   1       28.52      -49.14     71.16 o 
 -14   5   1        8.16       82.36     67.00 o 
 -12   5   1     1629.47     1801.84     92.72 o 
 -10   5   1      482.94      488.16     35.32 o 
  -8   5   1    13210.85    12772.85    572.47 o 
  -6   5   1     7675.84     7774.97    238.26 o 
  -4   5   1    27338.61    27530.05    820.81 o 
  -2   5   1    15675.13    15826.27    479.26 o 
   0   5   1     8660.18     8861.91    328.43 o 
   2   5   1     2593.36     2625.10     89.23 o 
   4   5   1     3315.89     3397.79    132.89 o 
   6   5   1     3503.09     3381.39     97.44 o 
   8   5   1      883.48      903.85     39.98 o 
  10   5   1     2238.31     2249.76     91.64 o 
  12   5   1      220.86      306.12     44.91 o 
  14   5   1      190.34      174.70     32.93 o 
  16   5   1       48.89       62.02     75.21 o 
 -15   6   1      216.07      231.62     60.03 o 
 -13   6   1      152.84       48.79     50.92 o 
 -11   6   1     1188.75     1178.66    107.15 o 
  -9   6   1       12.88       47.17     37.59 o 
  -7   6   1      552.26      602.53     94.46 o 
  -5   6   1      677.78      615.35     36.77 o 
  -3   6   1     2040.42     2130.18     91.91 o 
  -1   6   1      589.27      649.67     40.59 o 
   1   6   1     5627.63     5550.05    218.66 o 
   3   6   1       90.68       83.53     26.43 o 
   5   6   1     2618.95     2571.29    116.42 o 
   7   6   1      468.41      435.56     30.57 o 
   9   6   1      153.57       38.17     30.19 o 
  11   6   1        7.34        1.14     43.51 o 
  13   6   1       70.58       39.08     55.12 o 
  15   6   1       21.76      -73.22    129.36 o 
 -14   7   1       28.13      -68.68    114.96 o 
 -12   7   1       85.20      296.02     73.42 o 
 -10   7   1      124.08      103.21     63.43 o 
  -8   7   1     1246.30     1603.64    188.42 o 
  -6   7   1      110.27      138.09     50.87 o 
  -4   7   1     1649.91     1636.35     91.52 o 
  -2   7   1      186.31      129.36     56.14 o 
   0   7   1     1395.05     1163.34     84.21 o 
   2   7   1      120.97       57.36     33.65 o 
   4   7   1      963.32     1074.84     53.14 o 
   6   7   1       75.17       71.76     63.95 o 
   8   7   1      130.45      236.34     85.67 o 
  10   7   1      283.86      343.05     66.68 o 
  12   7   1      169.42      183.16    140.34 o 
  14   7   1        7.25      143.52    135.22 o 
 -13   8   1       32.58       93.66     83.98 o 
 -11   8   1      108.76       49.09    109.10 o 
  -9   8   1      421.89      292.86    119.84 o 
  -7   8   1      355.96      453.60     65.33 o 
  -5   8   1      591.21      662.87     61.58 o 
  -3   8   1     7496.29     7811.81    442.75 o 
  -1   8   1     2265.30     2230.83    151.33 o 
   3   8   1     2041.79     1855.45    147.91 o 
   5   8   1     4787.65     5055.25    304.60 o 
   7   8   1     2066.39     2371.42    171.34 o 
   9   8   1      185.48      130.27     97.87 o 
  11   8   1      279.02      274.71    184.03 o 
  13   8   1       11.81      -49.42     84.45 o 
 -12   9   1       56.53      181.07     91.91 o 
 -10   9   1      172.46      141.04     82.37 o 
  -8   9   1      394.04      414.56     76.21 o 
  -6   9   1     1225.79     1286.44     86.63 o 
   8   9   1      367.25      399.30     99.09 o 
  10   9   1      568.05      463.62     86.96 o 
  12   9   1       21.93       64.36     87.65 o 
  -9  10   1       67.52       99.09    108.37 o 
  -2 -12   2       36.27      103.89     80.24 o 
   0 -12   2       94.48       33.61     86.16 o 
   2 -12   2       40.51      128.72     83.17 o 
  -7 -11   2        2.23      -78.01     78.01 o 
  -5 -11   2      206.04      129.13     73.99 o 
  -3 -11   2      104.80       50.49     73.00 o 
  -1 -11   2      344.63      454.87     83.47 o 
   1 -11   2      123.42      125.25     71.44 o 
   3 -11   2       51.76      -16.28     72.83 o 
   5 -11   2      241.50      133.34     76.96 o 
   7 -11   2       86.68       60.37     82.01 o 
 -10 -10   2      155.12       67.85    115.20 o 
  -8 -10   2      435.55      467.64    111.79 o 
  -6 -10   2       49.22       11.53     65.21 o 
  -4 -10   2      781.52      702.31     74.04 o 
  -2 -10   2      840.97      863.15     76.64 o 
   0 -10   2     1666.45     1550.94     90.81 o 
   2 -10   2     1342.62     1313.13     87.85 o 
   4 -10   2      998.57     1067.36     84.39 o 
   6 -10   2     1008.77      867.35     80.88 o 
   8 -10   2      641.00      715.81    131.07 o 
  10 -10   2       79.79      120.08    107.39 o 
 -11  -9   2      208.66      186.47    108.37 o 
  -9  -9   2      142.19      243.10     99.09 o 
  -7  -9   2     1167.61     1300.42    123.50 o 
  -5  -9   2      517.93      366.11     85.91 o 
  -3  -9   2     3243.70     3143.95    174.02 o 
  -1  -9   2     1914.37     1978.19    231.38 o 
   1  -9   2     1322.64     1197.92     78.35 o 
   3  -9   2      661.22      686.38     65.74 o 
   5  -9   2      590.45      640.76     67.14 o 
   7  -9   2       88.99       13.88     60.53 o 
   9  -9   2       67.97      -24.41     94.21 o 
 -12  -8   2       64.61      -36.61     97.63 o 
 -10  -8   2      166.66      120.08     89.33 o 
  -8  -8   2      253.54      212.34     82.50 o 
  -6  -8   2       79.19       16.60     72.25 o 
  -4  -8   2      711.14      640.94     83.96 o 
  -2  -8   2      278.79      352.29     49.88 o 
   0  -8   2      683.24      682.86     57.98 o 
   2  -8   2     1503.30     1604.98     90.02 o 
   4  -8   2      446.55      324.24     53.33 o 
   6  -8   2      615.41      474.97     82.50 o 
   8  -8   2      240.75      141.07     81.03 o 
 -13  -7   2       87.24      113.74     93.72 o 
 -11  -7   2      276.23      315.02     71.03 o 
  -9  -7   2     1008.04      908.80     95.19 o 
  -7  -7   2     3150.12     3189.48    138.42 o 
  -5  -7   2     7433.18     7151.58    269.76 o 
  -3  -7   2     4557.56     4641.80    183.22 o 
  -1  -7   2    10836.06    11052.91    331.87 o 
   1  -7   2     1815.96     1779.11     67.11 o 
   3  -7   2      860.70      904.44     47.51 o 
   5  -7   2     1996.26     1954.23     91.38 o 
   7  -7   2      588.57      558.23     48.49 o 
   9  -7   2      542.35      498.54     74.69 o 
  11  -7   2      732.90      820.57     90.31 o 
  13  -7   2      208.60      206.97     91.77 o 
 -16  -6   2      176.09      325.59    101.05 o 
 -14  -6   2      168.19       97.14     81.03 o 
 -12  -6   2      411.98      387.56     57.59 o 
 -10  -6   2      187.06      238.13     88.35 o 
  -8  -6   2     2162.54     2207.65     82.21 o 
  -6  -6   2      217.07      238.85     26.28 o 
  -4  -6   2     2917.20     2748.68     92.63 o 
  -2  -6   2     4292.26     4164.80    131.05 o 
   0  -6   2     8630.51     8461.66    215.74 o 
   2  -6   2     8247.02     7934.87    213.50 o 
   4  -6   2    11336.57    11637.15    339.75 o 
   6  -6   2     1437.08     1337.52    153.28 o 
   8  -6   2     4107.63     4645.79    178.10 o 
  10  -6   2        2.08       -8.51     45.65 o 
  12  -6   2      389.75      349.03     81.52 o 
  14  -6   2       75.07       14.16     87.87 o 
 -17  -5   2       14.91      -98.12     98.12 o 
 -15  -5   2       39.82       -2.44     82.01 o 
 -13  -5   2       40.44       60.66     45.45 o 
 -11  -5   2      217.83      160.48     45.15 o 
  -9  -5   2      216.75      176.77     36.35 o 
  -7  -5   2       24.96       44.39     28.80 o 
  -5  -5   2      386.95      429.84     41.49 o 
  -3  -5   2     2112.05     2231.97     71.00 o 
  -1  -5   2     3016.09     3466.34    100.03 o 
   1  -5   2      963.41     1219.84     39.45 o 
   3  -5   2     2430.24     2685.50     85.99 o 
   5  -5   2      204.25      226.50     38.08 o 
   7  -5   2      260.63      226.51     35.50 o 
   9  -5   2      423.14      345.28     70.54 o 
  11  -5   2      542.10      502.79     76.15 o 
  13  -5   2       19.58      -18.55     73.71 o 
  15  -5   2       17.94      -86.89     86.89 o 
 -18  -4   2       35.35       -3.42    102.02 o 
 -16  -4   2       51.36       62.97     88.35 o 
 -14  -4   2      469.14      484.45     50.31 o 
 -12  -4   2      582.83      591.15     73.22 o 
 -10  -4   2     3897.46     3769.67    146.23 o 
  -8  -4   2      516.37      519.36     37.18 o 
  -6  -4   2      190.40      174.76     23.47 o 
  -4  -4   2     2691.80     2759.77     86.21 o 
  -2  -4   2    11470.37    11596.92    341.57 o 
   0  -4   2     5330.07     6027.12    183.85 o 
   2  -4   2    24008.46    25455.49    728.27 o 
   4  -4   2     9948.65     9502.75    504.74 o 
   6  -4   2    12435.76    12312.98    446.72 o 
   8  -4   2     7579.00     7219.99    267.45 o 
  10  -4   2      434.26      398.85     44.23 o 
  12  -4   2      739.55      766.88     84.94 o 
  14  -4   2       16.49      -75.66     75.66 o 
  16  -4   2       40.88      -58.09     94.21 o 
 -17  -3   2       14.49       21.46     68.43 o 
 -15  -3   2       26.13      -25.41     65.90 o 
 -13  -3   2       76.62      140.08     38.99 o 
 -11  -3   2     4676.03     4625.68    256.28 o 
  -9  -3   2     2068.19     2014.28     99.58 o 
  -7  -3   2    31779.89    30592.54   1096.67 o 
  -5  -3   2    30107.87    31619.37   1132.38 o 
  -3  -3   2    50532.86    50167.70   1494.24 o 
  -1  -3   2    57644.35    60578.25   1772.27 o 
   1  -3   2    10570.13    11161.25    287.92 o 
   3  -3   2    22490.00    23040.13    828.22 o 
   5  -3   2     2424.30     2677.56     95.93 o 
   7  -3   2      374.00      486.77     33.64 o 
   9  -3   2      211.05      241.40     34.24 o 
  11  -3   2     1406.67     1468.83    108.86 o 
  13  -3   2       71.87      107.88     67.36 o 
  15  -3   2      349.41      376.36     90.31 o 
  17  -3   2       32.62      -62.79     70.90 o 
 -18  -2   2        1.35       15.58     73.25 o 
 -16  -2   2        0.76      -42.25     59.21 o 
 -14  -2   2       80.31      115.95     42.94 o 
 -12  -2   2       80.21        0.37     32.85 o 
 -10  -2   2      376.67      288.98     47.84 o 
  -8  -2   2       29.09       90.78     24.72 o 
  -6  -2   2     1371.29     1336.99     59.45 o 
  -4  -2   2     2858.27     3032.63    116.41 o 
  -2  -2   2    28156.96    28957.97    836.11 o 
   0  -2   2     2652.57     2539.98     96.96 o 
   2  -2   2    19065.01    19622.84    701.92 o 
   4  -2   2     3752.55     3695.72    134.94 o 
   6  -2   2     5594.83     5842.12    220.35 o 
   8  -2   2     3213.59     3378.41    133.37 o 
  10  -2   2      547.70      627.57     46.84 o 
  12  -2   2     1280.27     1292.61     97.63 o 
  14  -2   2       24.15       -8.30     72.25 o 
  16  -2   2      181.59      129.94     65.51 o 
  18  -2   2        4.77     -100.66    132.78 o 
 -19  -1   2        0.63      -79.09     79.09 o 
 -17  -1   2        8.41       26.66     68.10 o 
 -15  -1   2       34.02      -44.57     53.37 o 
 -13  -1   2      177.88      283.12     40.40 o 
 -11  -1   2     1298.82     1307.85     58.72 o 
  -9  -1   2       96.70      128.99     38.32 o 
  -7  -1   2    13978.84    13362.30    493.27 o 
  -5  -1   2    21355.46    22721.19    849.25 o 
  -3  -1   2     9687.36     9541.29    350.59 o 
  -1  -1   2     1062.76     1199.60     47.11 o 
   1  -1   2    12653.79    13420.40    397.67 o 
   3  -1   2      805.16      913.04     38.94 o 
   5  -1   2     1094.33     1133.03     44.79 o 
   7  -1   2     5865.56     5851.88    177.95 o 
   9  -1   2      907.14      828.27     52.69 o 
  11  -1   2     1450.24     1327.83     74.97 o 
  13  -1   2      978.24     1103.21     95.19 o 
  15  -1   2      226.11      216.58     65.17 o 
  17  -1   2      384.21      288.19     74.76 o 
 -18   0   2       41.21        1.64     85.67 o 
 -16   0   2      656.32      599.15     69.68 o 
 -14   0   2      606.61      496.57     48.07 o 
 -12   0   2     3669.45     3631.07    123.69 o 
 -10   0   2     1444.95     1514.98     75.94 o 
  -8   0   2     4836.86     4913.29    154.33 o 
  -6   0   2     6012.30     5797.26    178.18 o 
  -4   0   2    21324.26    23073.27    692.53 o 
  -2   0   2    26784.04    26125.76    785.17 o 
   0   0   2    35453.03    35706.48   1904.75 o 
   2   0   2   123455.49   126141.90   4625.80 o 
   4   0   2   232110.44   236070.36   7055.34 o 
   6   0   2     9139.61     9393.08    284.72 o 
   8   0   2    52007.29    51588.88   1545.27 o 
  10   0   2      142.76      127.16     54.25 o 
  12   0   2     6511.64     6648.76    259.74 o 
  14   0   2      221.22      291.18     56.71 o 
  16   0   2      546.84      447.76     70.89 o 
  18   0   2      126.83       48.39     79.64 o 
 -19   1   2        1.04      -80.91     80.91 o 
 -17   1   2        7.19       26.83     67.20 o 
 -15   1   2       30.23       35.35     46.76 o 
 -13   1   2      131.52      188.48     39.69 o 
 -11   1   2     1139.82     1197.48     72.76 o 
  -9   1   2      209.61      278.31     26.24 o 
  -7   1   2    14157.70    13611.29    408.45 o 
  -5   1   2    22601.12    23935.10    703.40 o 
  -3   1   2     9970.08     9726.50    290.98 o 
   1   1   2    12550.39    13152.82    397.65 o 
   3   1   2      975.96     1098.22     62.48 o 
   5   1   2     1307.79     1367.49     63.21 o 
   7   1   2     5567.48     5629.77    176.76 o 
   9   1   2     1096.29     1126.45     42.63 o 
  11   1   2     1342.29     1299.04     51.72 o 
  13   1   2     1017.22     1049.97     70.95 o 
  15   1   2      206.63      199.36     61.45 o 
  17   1   2      381.94      297.61     75.22 o 
 -18   2   2        1.33      -75.06     75.06 o 
 -16   2   2        4.30      -41.08     62.34 o 
 -14   2   2       82.95       53.89     42.04 o 
 -12   2   2       98.97      114.91     32.15 o 
 -10   2   2      263.82      313.23     33.90 o 
  -8   2   2       50.98       76.84     17.88 o 
  -6   2   2     1446.00     1388.32     43.96 o 
  -4   2   2     2852.51     3121.76     84.83 o 
  -2   2   2    26834.86    27642.85   1057.05 o 
   0   2   2     2822.31     2637.24     84.17 o 
   2   2   2    18601.57    19169.09    711.65 o 
   4   2   2     3542.83     3561.43     97.71 o 
   6   2   2     5612.27     5989.76    159.37 o 
   8   2   2     3106.27     3391.51     96.36 o 
  10   2   2      497.80      600.41     34.81 o 
  12   2   2     1168.35     1221.45     68.60 o 
  14   2   2       17.00       28.89     43.99 o 
  16   2   2      166.30      208.05     67.68 o 
  18   2   2        6.19       25.67     77.75 o 
 -17   3   2        9.22        4.69     96.16 o 
 -15   3   2       34.90      -11.35     36.62 o 
 -13   3   2       73.05      137.43     42.37 o 
 -11   3   2     4563.83     4706.47    134.47 o 
  -9   3   2     2047.72     2036.80     66.29 o 
  -7   3   2    31524.10    30070.33    792.27 o 
  -5   3   2    29958.16    31093.05    817.93 o 
  -3   3   2    51691.18    51579.39   1549.34 o 
  -1   3   2    56964.56    60073.25   2238.43 o 
   1   3   2    11235.46    11374.80    602.86 o 
   3   3   2    21909.32    22669.80    828.38 o 
   5   3   2     1959.91     2139.75     98.96 o 
   7   3   2      421.47      476.78     56.08 o 
   9   3   2      135.01      176.29     26.00 o 
  11   3   2     1361.33     1317.15     56.15 o 
  13   3   2      122.56       78.15     41.57 o 
  15   3   2      326.40      290.48     52.73 o 
  17   3   2       43.63       41.37    121.79 o 
 -18   4   2       33.12       71.69     81.14 o 
 -16   4   2       66.45       64.15     69.54 o 
 -14   4   2      534.99      545.31     55.88 o 
 -12   4   2      659.94      649.44     41.07 o 
 -10   4   2     3660.25     3534.65    107.70 o 
  -8   4   2      432.94      441.73     27.69 o 
  -6   4   2      165.51      131.47     24.45 o 
  -4   4   2     2642.15     2672.78     90.64 o 
  -2   4   2    11637.68    11551.65    638.19 o 
   0   4   2     5532.20     6283.94    191.70 o 
   2   4   2    22821.16    23992.46    755.84 o 
   4   4   2    10472.81    10009.37    299.65 o 
   6   4   2    12203.88    12162.89    323.37 o 
   8   4   2     7727.41     7038.54    274.21 o 
  10   4   2      482.66      440.54     33.30 o 
  12   4   2      749.74      793.25     45.09 o 
  14   4   2       28.86       76.13     47.72 o 
  16   4   2       40.86       21.27     80.30 o 
 -17   5   2       15.86       19.21     77.88 o 
 -15   5   2       58.78      107.15     55.51 o 
 -13   5   2       34.34      -47.66     47.66 o 
 -11   5   2      302.25      348.02     43.96 o 
  -9   5   2      233.40      159.20     27.18 o 
  -7   5   2       79.98       91.69     24.77 o 
  -5   5   2      384.07      375.63     47.69 o 
  -3   5   2     1843.64     2035.43     84.95 o 
  -1   5   2     2615.38     2905.61    104.12 o 
   1   5   2      896.20     1172.13     96.41 o 
   3   5   2     2442.99     2651.05     92.76 o 
   5   5   2      305.14      356.45     35.99 o 
   7   5   2      397.44      364.11     32.90 o 
   9   5   2      566.29      466.87     33.09 o 
  11   5   2      670.93      701.29     65.33 o 
  13   5   2       10.75       46.77     41.32 o 
  15   5   2       25.33      -67.98     67.98 o 
 -16   6   2      188.65      254.72     81.04 o 
 -14   6   2      159.06       94.52     54.73 o 
 -12   6   2      408.37      506.44     53.75 o 
 -10   6   2      199.03      184.54     57.22 o 
  -8   6   2     2308.84     2374.04    296.79 o 
  -6   6   2      248.31      267.63    108.86 o 
  -4   6   2     3083.28     2965.62     98.36 o 
  -2   6   2     4360.49     4301.53    138.19 o 
   0   6   2     8284.83     7816.67    317.90 o 
   2   6   2     8791.84     8628.44    317.20 o 
   4   6   2    10934.60    11125.72    354.50 o 
   6   6   2     1584.27     1658.52     75.31 o 
   8   6   2     3987.48     4383.75    129.58 o 
  10   6   2       17.79       -8.44     33.32 o 
  12   6   2      412.19      498.40    120.08 o 
  14   6   2       72.96       17.09    125.45 o 
  16   6   2       24.31       90.31    141.56 o 
 -15   7   2        0.36       88.55     86.18 o 
 -13   7   2      102.02      -25.61     74.70 o 
 -11   7   2      347.95      350.62     70.93 o 
  -9   7   2      970.17      827.24     75.42 o 
  -7   7   2     3502.47     3398.83    151.84 o 
  -5   7   2     7512.97     7126.14    282.26 o 
  -3   7   2     4561.71     4809.88    193.32 o 
  -1   7   2    10766.84    10697.74    597.49 o 
   1   7   2     1551.70     1560.30     84.22 o 
   3   7   2     1168.73     1334.77     68.86 o 
   5   7   2     2109.73     1985.34     82.16 o 
   7   7   2      489.37      450.56     78.59 o 
   9   7   2      586.24      471.96     67.13 o 
  11   7   2      632.48      648.56     77.89 o 
  13   7   2      222.82      256.77    132.29 o 
  15   7   2       57.27      184.52    145.47 o 
 -14   8   2       32.00       32.64     87.95 o 
 -12   8   2       66.40      122.68     80.30 o 
 -10   8   2      152.01      172.81     80.30 o 
  -8   8   2      268.40      226.82     65.71 o 
  -6   8   2      116.13       29.51     55.58 o 
  -4   8   2      848.50      738.66     63.66 o 
  -2   8   2      265.82      227.48     66.39 o 
   0   8   2      757.95      711.72     76.64 o 
   6   8   2      632.24      596.52    108.37 o 
   8   8   2      211.62      197.21     83.96 o 
  10   8   2        8.83       25.13     73.07 o 
  12   8   2       31.87       -3.08     76.85 o 
 -13   9   2       15.81       31.14     95.97 o 
 -11   9   2      179.96      183.59    122.04 o 
  -9   9   2      128.81      135.37     74.70 o 
  -7   9   2     1115.56     1316.74     91.23 o 
  -5   9   2      487.78      450.56    101.53 o 
  11   9   2        3.03       81.52    105.93 o 
 -10  10   2      155.53      262.13    116.67 o 
  -8  10   2      435.96      559.42    110.81 o 
  -1 -12   3       95.60      116.82     79.81 o 
   1 -12   3      346.40      233.43     83.36 o 
  -8 -11   3      155.01       81.51     82.32 o 
  -6 -11   3      256.23      285.81     80.77 o 
  -4 -11   3      533.24      627.20     80.42 o 
  -2 -11   3      469.16      473.02     78.51 o 
   0 -11   3     1216.73     1572.35    101.62 o 
   2 -11   3      102.99      122.71     70.39 o 
   4 -11   3      403.11      516.62    113.01 o 
   6 -11   3       50.90       87.46     78.00 o 
 -11 -10   3      135.54       53.21    128.38 o 
  -9 -10   3       18.59      120.57    107.39 o 
  -7 -10   3      156.90      198.68    101.05 o 
  -5 -10   3       25.96      -63.25     63.25 o 
  -3 -10   3      172.25      172.36     88.84 o 
  -1 -10   3        3.01        8.68     61.58 o 
   1 -10   3      114.87       83.48     61.27 o 
   3 -10   3       61.77       67.42     81.03 o 
   5 -10   3      107.45      196.76     69.01 o 
   7 -10   3       14.12      -75.91     75.91 o 
   9 -10   3       99.78      266.04    106.42 o 
 -12  -9   3       17.73      -84.94    119.11 o 
 -10  -9   3        8.81      -96.65     96.65 o 
  -8  -9   3      309.29      111.30     89.82 o 
  -6  -9   3       29.18      120.57     84.94 o 
  -4  -9   3     1482.78     1363.39    123.50 o 
  -2  -9   3      467.45      561.61     62.30 o 
   0  -9   3     2230.29     2231.69    112.26 o 
   2  -9   3      689.10      574.02     61.21 o 
   4  -9   3      112.02      140.16     56.78 o 
   6  -9   3      922.51      779.78     71.96 o 
   8  -9   3      226.32      219.16     67.02 o 
 -13  -8   3      177.24       90.31    110.32 o 
 -11  -8   3      159.82      271.90     97.14 o 
  -9  -8   3      819.47      851.33    107.39 o 
  -7  -8   3      721.01      760.53     93.72 o 
  -5  -8   3     1186.07     1136.41    100.07 o 
  -3  -8   3     1654.30     1589.89    123.50 o 
  -1  -8   3      506.53      459.95     52.45 o 
   1  -8   3     3462.26     3425.64    149.80 o 
   3  -8   3     1260.62     1263.54     75.03 o 
   5  -8   3     3224.04     3177.77    112.03 o 
   7  -8   3      350.58      395.74     51.54 o 
   9  -8   3     1077.30     1300.91    109.83 o 
  11  -8   3       42.04       88.84     82.50 o 
 -14  -7   3       68.80     -106.42    106.42 o 
 -12  -7   3       28.22      -35.74     55.67 o 
 -10  -7   3      322.31      401.56     57.00 o 
  -8  -7   3      108.98      226.58     45.85 o 
  -6  -7   3     1410.67     1436.98     79.70 o 
  -4  -7   3      775.41      728.55     77.37 o 
  -2  -7   3     1784.97     1687.20    129.11 o 
   0  -7   3     2489.77     2419.37     86.16 o 
   2  -7   3      288.54      290.45     36.47 o 
   4  -7   3     1283.82     1441.14     63.49 o 
   6  -7   3      320.76      310.96     40.56 o 
   8  -7   3      782.43      962.07     63.52 o 
  10  -7   3       35.40       45.40     71.27 o 
  12  -7   3       76.40      224.06     85.91 o 
  14  -7   3       33.51       55.16     95.68 o 
 -17  -6   3        6.46      -70.29    100.56 o 
 -15  -6   3       33.47      -32.71     85.91 o 
 -13  -6   3      207.13      201.67     57.30 o 
 -11  -6   3      151.63      170.36     47.27 o 
  -9  -6   3     2389.57     2104.55     80.24 o 
  -7  -6   3     1299.38     1342.17     55.41 o 
  -5  -6   3      726.59      684.00     35.68 o 
  -3  -6   3     1724.79     1792.29     79.31 o 
  -1  -6   3     1378.34     1442.39     67.87 o 
   1  -6   3      883.42      963.45     44.52 o 
   3  -6   3     4634.70     4575.70    143.06 o 
   5  -6   3     1436.45     1275.04     94.21 o 
   7  -6   3     2857.44     2740.65    111.45 o 
   9  -6   3     1101.89      949.62     85.43 o 
  11  -6   3      113.98       -3.91     68.83 o 
  13  -6   3       18.00      158.16     85.91 o 
  15  -6   3       17.64       17.57     98.12 o 
 -16  -5   3        6.24       33.19     90.31 o 
 -14  -5   3       95.19      222.59     77.62 o 
 -12  -5   3      133.57      147.59     47.96 o 
 -10  -5   3     3263.94     3121.15    169.39 o 
  -8  -5   3     4401.96     4348.00    163.74 o 
  -6  -5   3    14472.38    14700.53    427.59 o 
  -4  -5   3    34557.77    34034.61    991.06 o 
  -2  -5   3    16402.25    16699.77    486.86 o 
   0  -5   3    65579.21    66372.30   1942.90 o 
   2  -5   3     2830.46     2910.65     81.55 o 
   4  -5   3    17260.58    17743.16    883.06 o 
   6  -5   3      814.46      831.04     49.58 o 
   8  -5   3      322.32      283.83     40.12 o 
  10  -5   3       66.83      125.94     60.04 o 
  12  -5   3      218.65      201.60     75.17 o 
  14  -5   3      123.69       95.68     84.94 o 
  16  -5   3       42.55      -39.54     98.12 o 
 -17  -4   3        9.69      -74.20     91.77 o 
 -15  -4   3      361.89      415.71     76.64 o 
 -13  -4   3      738.68      874.68     89.07 o 
 -11  -4   3      420.17      519.25     47.96 o 
  -9  -4   3     2251.06     2307.66     97.67 o 
  -7  -4   3     1983.73     1997.30     87.92 o 
  -5  -4   3     7007.00     6980.33    208.28 o 
  -3  -4   3      650.91      608.87     26.67 o 
  -1  -4   3     4017.25     4485.41    134.44 o 
   1  -4   3     7512.41     7330.64    192.01 o 
   3  -4   3     3536.26     3487.93    327.06 o 
   5  -4   3    14659.56    15041.81    539.21 o 
   7  -4   3      264.07      286.65     37.34 o 
   9  -4   3     4474.73     4752.61    193.26 o 
  11  -4   3       59.05       73.71     61.02 o 
  13  -4   3      822.35      999.72     96.16 o 
  15  -4   3       94.07       51.26     88.35 o 
  17  -4   3       15.84      -49.30    106.42 o 
 -18  -3   3       26.84       -2.93     98.12 o 
 -16  -3   3       73.46      -46.31     59.67 o 
 -14  -3   3       35.80       65.22     39.54 o 
 -12  -3   3       10.62       48.47     33.32 o 
 -10  -3   3      131.46      206.25     36.24 o 
  -8  -3   3      203.50      183.02     27.80 o 
  -6  -3   3     1119.51      981.95     54.56 o 
  -4  -3   3     5935.66     6516.92    195.62 o 
  -2  -3   3      303.05      273.15     17.31 o 
   0  -3   3     5259.13     5861.94    219.48 o 
   2  -3   3     1044.90      936.19     45.04 o 
   4  -3   3     2656.30     2762.00    113.55 o 
   6  -3   3     2219.95     2245.41     94.74 o 
   8  -3   3      237.17      273.80     33.81 o 
  10  -3   3      106.62       10.25     50.28 o 
  12  -3   3      175.47      145.47     65.90 o 
  14  -3   3        5.57      -40.03     73.71 o 
  16  -3   3       54.60      138.63     96.65 o 
 -19  -2   3       63.94      179.53     80.97 o 
 -17  -2   3       64.56      -63.52     63.52 o 
 -15  -2   3      293.03      361.26     49.18 o 
 -13  -2   3      826.42      829.80     60.07 o 
 -11  -2   3      227.06      297.23     32.77 o 
  -9  -2   3    10003.37    10119.49    313.73 o 
  -7  -2   3     4260.04     4630.42    165.41 o 
  -5  -2   3    11089.09    11590.21    418.21 o 
  -3  -2   3     6242.94     6473.45    181.63 o 
   1  -2   3     9896.55    10953.05    401.53 o 
   3  -2   3    18073.08    19439.37    741.28 o 
   5  -2   3    27705.79    27080.70    976.80 o 
   7  -2   3     3428.67     3431.54    151.86 o 
   9  -2   3     7914.45     7686.03    283.67 o 
  11  -2   3      641.06      809.35     77.62 o 
  13  -2   3      287.58      367.57     73.71 o 
  15  -2   3      251.28      316.81     87.38 o 
  17  -2   3        8.08      -45.24     72.48 o 
 -18  -1   3       17.19       51.50     72.69 o 
 -16  -1   3        2.67      -22.77     58.24 o 
 -14  -1   3      146.08      117.10     41.17 o 
 -12  -1   3      159.66      220.83     26.21 o 
 -10  -1   3     2350.96     2375.73     85.01 o 
  -8  -1   3     1983.68     2036.74     77.46 o 
  -6  -1   3    19508.90    19067.02    577.82 o 
  -4  -1   3    40468.40    41989.46   1265.46 o 
  -2  -1   3      149.01      222.30     15.26 o 
   0  -1   3    18070.28    19044.07    571.15 o 
   2  -1   3     2440.69     2300.22     66.17 o 
   4  -1   3    12865.78    12378.12    389.30 o 
   6  -1   3     7733.79     7831.40    242.83 o 
   8  -1   3     1717.65     1767.21     68.03 o 
  10  -1   3      132.87      211.72     60.29 o 
  12  -1   3     2390.75     2331.88    152.79 o 
  14  -1   3      170.98      314.37     78.10 o 
  16  -1   3      654.05      518.57     73.87 o 
  18  -1   3       56.98       33.27     99.09 o 
 -19   0   3        5.88      -77.23     77.23 o 
 -17   0   3        5.61      -29.66     65.18 o 
 -15   0   3       25.55       27.63     45.60 o 
 -13   0   3       94.70      122.75     43.73 o 
 -11   0   3      579.87      667.26     40.42 o 
  -9   0   3      461.32      547.49     33.89 o 
  -7   0   3      329.37      347.84     22.98 o 
  -5   0   3     3245.59     3457.26    108.51 o 
  -3   0   3      385.62      411.56     26.36 o 
  -1   0   3      874.99      864.79     39.35 o 
   1   0   3      179.71      212.19     15.62 o 
   3   0   3        3.42        5.65     11.21 o 
   5   0   3      161.68      138.69     13.82 o 
   7   0   3      232.25      278.21     21.73 o 
   9   0   3        2.60      -23.27     23.27 o 
  11   0   3        8.91      -18.43     38.68 o 
  13   0   3       22.51        4.60     47.40 o 
  15   0   3       33.57       -6.79     59.28 o 
  17   0   3       26.56       63.30     72.29 o 
 -18   1   3       11.70       57.93     85.43 o 
 -16   1   3       10.08       54.76     50.85 o 
 -14   1   3      186.03      143.42     51.35 o 
 -12   1   3      188.97      160.04     35.64 o 
 -10   1   3     2388.02     2396.85     85.75 o 
  -8   1   3     2468.98     2518.84     79.21 o 
  -6   1   3    19594.24    19390.54    578.63 o 
  -4   1   3    41727.21    42664.34   1266.28 o 
  -2   1   3      305.01      341.56     18.12 o 
   0   1   3    18709.05    19105.21    571.24 o 
   2   1   3     2099.37     1967.65     65.87 o 
   4   1   3    14060.21    13511.08    389.20 o 
   6   1   3     7977.05     8090.66    242.19 o 
   8   1   3     1869.36     1923.70     66.30 o 
  10   1   3      179.33      250.00     29.86 o 
  12   1   3     2500.41     2312.96     92.37 o 
  14   1   3      173.43      182.96     56.57 o 
  16   1   3      662.18      530.33     73.74 o 
  18   1   3       47.85        4.88     84.94 o 
 -19   2   3       63.40       80.52     84.67 o 
 -17   2   3       57.87       80.87     69.67 o 
 -15   2   3      368.29      337.72     80.64 o 
 -13   2   3      856.97      887.55     54.04 o 
 -11   2   3      287.11      351.89     57.74 o 
  -9   2   3    10271.72    10462.07    315.67 o 
  -7   2   3     4021.35     4149.84    138.12 o 
  -5   2   3    11096.00    11400.98    302.24 o 
  -3   2   3     5659.69     5691.35    188.29 o 
  -1   2   3      322.11      331.94     29.78 o 
   1   2   3    10197.22    11122.66    335.12 o 
   3   2   3    19897.90    21177.94    613.75 o 
   5   2   3    27997.76    26912.98    823.54 o 
   7   2   3     4258.14     4249.03    110.13 o 
   9   2   3     7669.65     7526.95    204.70 o 
  11   2   3      711.81      863.16     48.50 o 
  13   2   3      429.60      419.43     46.50 o 
  15   2   3      246.09      214.88     63.14 o 
  17   2   3       11.83       44.02     72.36 o 
 -18   3   3       27.41       22.26     77.03 o 
 -16   3   3       65.05       91.25     53.22 o 
 -14   3   3       24.08       17.20     45.28 o 
 -12   3   3        3.07       18.33     53.32 o 
 -10   3   3       77.22       89.87     32.05 o 
  -8   3   3      236.22      178.28     21.38 o 
  -6   3   3     1373.75     1327.62     42.43 o 
  -4   3   3     6064.27     6539.95    203.47 o 
  -2   3   3      432.15      404.52     23.69 o 
   0   3   3     5353.15     6010.19    184.82 o 
   2   3   3     1076.37      973.18     31.80 o 
   4   3   3     2999.09     3110.17     95.84 o 
   6   3   3     2277.79     2408.95     69.51 o 
   8   3   3      204.83      231.81     23.39 o 
  10   3   3      147.47      152.04     27.23 o 
  12   3   3      234.15      255.41     40.96 o 
  14   3   3        4.03      -21.36     45.65 o 
  16   3   3       53.18      126.93     69.43 o 
 -17   4   3       11.67       54.04     74.37 o 
 -15   4   3      353.37      395.91     57.97 o 
 -13   4   3      725.04      732.76     56.03 o 
 -11   4   3      387.35      485.66     35.46 o 
  -9   4   3     2046.92     2219.77     75.88 o 
  -7   4   3     2119.69     2126.18     65.52 o 
  -5   4   3     6959.86     6845.33    216.88 o 
  -3   4   3      697.39      671.99     33.07 o 
  -1   4   3     3976.24     4426.08    140.49 o 
   1   4   3     7807.71     7722.48    404.19 o 
   3   4   3     3371.46     3539.16    111.52 o 
   5   4   3    14580.49    14655.44    517.34 o 
   7   4   3      333.04      447.51     26.87 o 
   9   4   3     4814.18     5155.55    164.21 o 
  11   4   3       62.17      115.47     31.92 o 
  13   4   3      781.14      772.53     57.58 o 
  15   4   3       90.17       28.87     52.65 o 
  17   4   3       13.82      -27.96     81.76 o 
 -16   5   3        6.77        1.39     59.84 o 
 -14   5   3       81.92      168.03     52.24 o 
 -12   5   3      153.18      159.85     45.23 o 
 -10   5   3     3124.15     3126.24    114.67 o 
  -8   5   3     4256.21     4113.10    120.17 o 
  -6   5   3    14106.88    14030.38    444.07 o 
  -4   5   3    33793.25    33272.99   1028.02 o 
  -2   5   3    15832.84    16224.38    505.47 o 
   0   5   3    64308.75    65477.09   3522.47 o 
   2   5   3     2958.89     3025.07    123.85 o 
   4   5   3    16996.90    17262.58    457.02 o 
   6   5   3      994.67      971.09     45.28 o 
   8   5   3      356.39      440.63     46.42 o 
  10   5   3      118.37       42.94     29.48 o 
  12   5   3      215.74      154.55     88.18 o 
  14   5   3      137.87      158.38     52.89 o 
  16   5   3       46.47      -23.52     75.73 o 
 -17   6   3        8.32      160.45     82.62 o 
 -15   6   3       37.95       12.00     58.90 o 
 -13   6   3      236.12      277.51     52.95 o 
 -11   6   3      204.42      269.97     47.12 o 
  -9   6   3     2147.58     2044.98    181.83 o 
  -7   6   3     1138.67     1152.32     75.83 o 
  -5   6   3      879.94      818.92     66.88 o 
  -3   6   3     1736.63     1689.21     87.01 o 
  -1   6   3     1259.35     1310.59     55.72 o 
   1   6   3     1078.18     1092.46     69.80 o 
   3   6   3     4336.13     4449.45    185.24 o 
   5   6   3     1566.86     1361.36     61.77 o 
   7   6   3     2691.52     2417.83     96.33 o 
   9   6   3     1171.30     1058.05     56.61 o 
  11   6   3       89.23      100.18     41.73 o 
  13   6   3       11.81       83.96    118.62 o 
  15   6   3       22.77      102.51    137.17 o 
 -16   7   3        3.87       24.74     90.30 o 
 -14   7   3       82.71       59.93     80.68 o 
 -12   7   3       43.68       -2.12     70.37 o 
 -10   7   3      290.07      407.32     69.18 o 
  -8   7   3       68.62      173.70     59.55 o 
  -6   7   3     1411.79     1667.97     95.22 o 
  -4   7   3      818.10      745.59     57.74 o 
  -2   7   3     1708.38     1568.89     87.97 o 
   0   7   3     2495.62     2270.37    153.77 o 
   2   7   3      336.35      345.90     41.76 o 
   4   7   3     1402.34     1552.87     85.26 o 
   6   7   3      309.75      436.78     42.50 o 
   8   7   3      726.05      864.02     74.36 o 
  10   7   3       30.79       16.74     64.90 o 
  12   7   3       71.83      188.91    126.43 o 
  14   7   3       30.89      102.02    139.12 o 
 -13   8   3      171.29      217.92     85.50 o 
 -11   8   3      203.42      349.35    123.01 o 
  -9   8   3      899.40     1013.75     93.48 o 
  -7   8   3      797.99      753.87     74.01 o 
  -5   8   3     1147.68      969.95    122.04 o 
  -3   8   3     1801.68     1703.63    141.07 o 
  -1   8   3      553.15      554.53     75.17 o 
   1   8   3     3560.86     3537.60    212.34 o 
   7   8   3      326.36      267.02    108.37 o 
   9   8   3     1145.69     1287.21     93.95 o 
  11   8   3       51.96      141.75     74.92 o 
  13   8   3      123.33      138.63    144.98 o 
 -12   9   3       30.80      -15.62     86.67 o 
 -10   9   3       18.92      -76.59     76.59 o 
  -8   9   3      312.84      206.71     71.52 o 
  -6   9   3       23.11       80.82    108.37 o 
  -4   9   3     1609.82     1580.13    133.26 o 
 -11  10   3      124.57      119.65     92.16 o 
  -9  10   3       22.99       89.18     82.57 o 
  -7  10   3      172.92      231.87    103.49 o 
  -7 -11   4       67.48      -22.22    123.50 o 
  -5 -11   4       73.33        8.82     73.52 o 
  -3 -11   4      159.27      149.04     74.90 o 
  -1 -11   4        3.41       84.23     71.73 o 
   1 -11   4      406.78      457.15     76.96 o 
   3 -11   4       37.96       37.38     72.48 o 
   5 -11   4       29.80      -12.36     75.25 o 
 -10 -10   4       18.18       -8.30    113.25 o 
  -8 -10   4     1293.37     1237.94    137.66 o 
  -6 -10   4      345.54      332.43    102.02 o 
  -4 -10   4     1342.94     1287.35     93.24 o 
  -2 -10   4      725.87      746.41     78.35 o 
   0 -10   4      603.42      654.05     68.33 o 
   2 -10   4      685.46      645.82     71.11 o 
   4 -10   4      349.86      413.05     69.36 o 
   6 -10   4      710.73      648.11    101.29 o 
   8 -10   4      127.77      249.44    103.49 o 
 -13  -9   4       65.36      -35.15    111.79 o 
 -11  -9   4       49.78      -98.61    113.25 o 
  -9  -9   4       93.66       62.97    103.98 o 
  -7  -9   4      657.62      672.67    101.53 o 
  -5  -9   4      267.22      259.69     86.89 o 
  -3  -9   4     1926.94     1855.41    107.18 o 
  -1  -9   4      194.86      129.91     50.86 o 
   1  -9   4     4189.81     4264.50    181.38 o 
   3  -9   4      134.71       60.11     55.71 o 
   5  -9   4     1340.49     1629.42     95.42 o 
   7  -9   4       35.88       30.56    147.91 o 
   9  -9   4      131.33      207.95     94.70 o 
 -14  -8   4       60.15      138.63    123.50 o 
 -12  -8   4        7.63      -48.33     99.09 o 
 -10  -8   4      345.92      352.93     96.16 o 
  -8  -8   4       26.94      -62.48     79.57 o 
  -6  -8   4      928.24      928.94     89.33 o 
  -4  -8   4        5.89      -45.40     68.34 o 
  -2  -8   4      319.82      308.01     41.07 o 
   0  -8   4      186.25      113.73     33.39 o 
   2  -8   4       33.74       -9.51     32.27 o 
   4  -8   4      788.33      810.08     70.01 o 
   6  -8   4      129.39       69.23     35.92 o 
   8  -8   4      217.70      272.39     73.22 o 
  10  -8   4       75.95       18.55     80.54 o 
  12  -8   4        0.99       58.58     90.80 o 
 -13  -7   4       31.71       26.30     59.80 o 
 -11  -7   4      244.06      260.97     56.63 o 
  -9  -7   4      180.11      164.48     48.30 o 
  -7  -7   4      859.18      886.06     56.12 o 
  -5  -7   4      924.66      959.89     55.07 o 
  -3  -7   4    10569.49    10450.50    391.26 o 
  -1  -7   4      314.35      366.59     32.30 o 
   1  -7   4    17987.12    18406.66    551.78 o 
   3  -7   4      575.71      531.35     36.58 o 
   5  -7   4     2634.41     2456.48    111.45 o 
   7  -7   4      191.53      124.47     43.84 o 
   9  -7   4      236.19      258.23     71.76 o 
  11  -7   4       19.14      -28.31     77.13 o 
  13  -7   4      103.11       70.78     93.72 o 
 -16  -6   4       22.71       -8.30     92.26 o 
 -14  -6   4      451.88      569.22     84.45 o 
 -12  -6   4     1175.55     1239.33     93.48 o 
 -10  -6   4      261.49      316.20     37.59 o 
  -8  -6   4     4773.40     4887.85    153.65 o 
  -6  -6   4      415.10      443.27     43.35 o 
  -4  -6   4     9683.68     9221.32    340.93 o 
  -2  -6   4      586.42      589.28     41.38 o 
   0  -6   4     4303.96     4221.15    137.85 o 
   2  -6   4      665.14      597.76     37.46 o 
   4  -6   4      410.48      440.40     39.63 o 
   6  -6   4     2981.93     3016.55    132.94 o 
   8  -6   4      246.94      325.61     46.41 o 
  10  -6   4      601.08      638.98     86.40 o 
  12  -6   4       20.62       16.60     77.62 o 
  14  -6   4       35.13       52.72     93.24 o 
 -17  -5   4       25.48       77.62     95.19 o 
 -15  -5   4      136.27      130.29     62.69 o 
 -13  -5   4        2.93      -23.16     50.02 o 
 -11  -5   4      423.27      387.90     50.04 o 
  -9  -5   4      173.93      137.34     40.52 o 
  -7  -5   4      783.97      762.28     36.58 o 
  -5  -5   4       40.60       50.73     18.50 o 
  -3  -5   4      422.91      482.44     25.17 o 
  -1  -5   4      192.21      262.02     48.81 o 
   1  -5   4      758.31      791.56     35.70 o 
   3  -5   4      133.82       79.58     31.53 o 
   5  -5   4      372.70      378.05     32.61 o 
   7  -5   4       43.42       94.55     52.96 o 
   9  -5   4       71.30       69.81     56.63 o 
  11  -5   4       18.95       -5.37     65.90 o 
  13  -5   4       68.08       62.97     82.01 o 
  15  -5   4       11.92      -95.19     95.19 o 
 -18  -4   4       65.12      249.93    102.02 o 
 -16  -4   4       25.02        2.44     82.50 o 
 -14  -4   4       28.79       37.67     54.77 o 
 -12  -4   4      776.82      771.33     58.81 o 
 -10  -4   4      308.60      419.49     53.94 o 
  -8  -4   4    12183.02    11695.14    436.63 o 
  -6  -4   4     8033.63     8097.26    234.57 o 
  -4  -4   4     7466.88     7398.54    225.17 o 
  -2  -4   4     7838.13     7789.31    277.44 o 
   0  -4   4     3850.97     3888.81    141.13 o 
   2  -4   4     4482.48     4507.31    144.74 o 
   4  -4   4     6900.45     6735.49    254.17 o 
   6  -4   4     7342.97     6894.47    248.48 o 
   8  -4   4     3114.11     2954.01    119.08 o 
  10  -4   4     4211.69     4067.24    219.67 o 
  12  -4   4      132.61      163.53     70.78 o 
  14  -4   4      189.50       20.01     82.50 o 
  16  -4   4        1.96      -74.69     99.09 o 
 -19  -3   4       13.39     -103.00    103.00 o 
 -17  -3   4      116.33        8.30     87.38 o 
 -15  -3   4      169.76      206.08     56.53 o 
 -13  -3   4      184.03      195.74     39.59 o 
 -11  -3   4      928.28      958.36     47.03 o 
  -9  -3   4     2406.84     2409.04     83.03 o 
  -7  -3   4     4891.32     4537.15    172.12 o 
  -5  -3   4     3757.33     3500.75    112.64 o 
  -3  -3   4    68541.52    67856.30   1975.05 o 
  -1  -3   4      127.34       66.26     21.97 o 
   1  -3   4   108675.00    99174.38   3798.49 o 
   3  -3   4     1441.09     1303.81     73.95 o 
   5  -3   4    32473.54    32342.59   1179.72 o 
   7  -3   4     2911.82     2786.29    116.15 o 
   9  -3   4      125.99      183.06     50.28 o 
  11  -3   4       48.75      147.42     60.53 o 
  13  -3   4      300.46      353.42     77.62 o 
  15  -3   4       95.59       70.78     87.38 o 
  17  -3   4       29.74       88.35    108.86 o 
 -18  -2   4        0.29      -34.17     70.75 o 
 -16  -2   4       31.53        2.77     58.10 o 
 -14  -2   4       64.29       55.25     70.55 o 
 -12  -2   4      783.32      869.51     46.85 o 
 -10  -2   4       25.17        8.38     25.23 o 
  -8  -2   4     2628.91     2782.81     90.01 o 
  -6  -2   4      369.41      351.00     20.83 o 
  -4  -2   4    11914.11    11734.77    355.06 o 
  -2  -2   4    22849.65    23845.85    718.24 o 
   0  -2   4     5024.48     5256.95    149.87 o 
   2  -2   4      354.38      377.98     16.25 o 
   4  -2   4      215.79      274.86     18.17 o 
   6  -2   4      806.48      820.28     38.03 o 
   8  -2   4       33.53       61.89     29.28 o 
  10  -2   4      235.81      269.95     55.65 o 
  12  -2   4       46.48       16.11     61.02 o 
  14  -2   4       19.75       47.35     75.17 o 
  16  -2   4      160.71      111.30     96.65 o 
 -19  -1   4        3.40       20.72     78.75 o 
 -17  -1   4       47.51      126.53     66.58 o 
 -15  -1   4        8.13       24.00     51.84 o 
 -13  -1   4       44.63       48.75     36.57 o 
 -11  -1   4      974.20      987.07     50.26 o 
  -9  -1   4      283.66      349.50     33.71 o 
  -7  -1   4     7291.24     7305.35    219.96 o 
  -5  -1   4     5717.29     5617.46    170.77 o 
  -3  -1   4   112410.05   120477.57   4409.96 o 
  -1  -1   4    12553.89    13257.91    403.13 o 
   1  -1   4   100319.81   104209.75   3138.80 o 
   3  -1   4     1089.10      976.03     32.15 o 
   5  -1   4    34125.84    34463.72   1031.30 o 
   7  -1   4      571.43      720.18     31.16 o 
   9  -1   4     1374.14     1327.41     73.94 o 
  11  -1   4      126.17       68.83     53.21 o 
  13  -1   4       57.81      133.75     67.85 o 
  15  -1   4       25.34       44.91     82.50 o 
  17  -1   4       22.43      -73.78     73.78 o 
 -18   0   4        9.60      -16.79     71.19 o 
 -16   0   4       63.84        5.66     58.17 o 
 -14   0   4       32.37       -2.90     40.38 o 
 -12   0   4     3429.73     3405.74    118.61 o 
 -10   0   4     1266.48     1374.64     59.33 o 
  -8   0   4    32244.42    31799.28    954.72 o 
  -6   0   4     6252.93     7218.66    220.61 o 
  -4   0   4    76653.72    77251.79   2310.28 o 
  -2   0   4      137.45      228.32     26.36 o 
   0   0   4    10887.80    10644.60    396.47 o 
   2   0   4    13545.67    14099.83    519.25 o 
   4   0   4     1769.78     1999.03     63.99 o 
   6   0   4    27803.65    27219.49    815.96 o 
   8   0   4      148.87      185.35     22.84 o 
  10   0   4     8964.00     8980.76    341.47 o 
  12   0   4     1027.70     1328.52     77.01 o 
  14   0   4      717.08      637.54     65.29 o 
  16   0   4      255.50      398.95    129.36 o 
 -19   1   4        3.78      -19.54     80.11 o 
 -17   1   4       45.12       51.02     66.97 o 
 -15   1   4       32.29       33.64     45.47 o 
 -13   1   4       43.74       49.83     39.80 o 
 -11   1   4     1296.08     1325.12     57.81 o 
  -9   1   4      150.82      139.62     26.82 o 
  -7   1   4     6831.58     7053.81    221.24 o 
  -5   1   4     5708.37     5535.83    171.85 o 
  -3   1   4   111344.10   117457.78   4420.80 o 
  -1   1   4    12909.21    13651.67    402.99 o 
   1   1   4    99496.59   106024.31   3139.57 o 
   3   1   4      879.51      791.50     39.13 o 
   5   1   4    33696.55    34412.52   1030.93 o 
   7   1   4      436.95      469.56     27.94 o 
   9   1   4     1396.90     1449.03     57.24 o 
  11   1   4       90.24       96.48     41.77 o 
  13   1   4       90.85      102.53     42.52 o 
  15   1   4       27.23       59.85     61.65 o 
  17   1   4       33.08      -37.65     73.35 o 
 -18   2   4        1.00      -74.35     74.35 o 
 -16   2   4       31.78       -3.92     53.06 o 
 -14   2   4       43.59       25.91     44.46 o 
 -12   2   4      705.06      800.16     50.01 o 
 -10   2   4       33.85       44.22     28.96 o 
  -8   2   4     2487.07     2611.90     92.58 o 
  -6   2   4      475.55      509.87     26.35 o 
  -4   2   4    12197.56    11935.01    443.33 o 
  -2   2   4    23942.02    25245.88    908.00 o 
   0   2   4     4174.56     4449.98    185.79 o 
   2   2   4      509.03      534.95     37.59 o 
   4   2   4      260.43      371.15     31.56 o 
   6   2   4      841.79      842.58     37.38 o 
   8   2   4       13.59        5.84     20.07 o 
  10   2   4      302.05      372.77     35.73 o 
  12   2   4       32.37       56.97     46.29 o 
  14   2   4       23.00       38.96     45.88 o 
  16   2   4      155.32      145.08     72.98 o 
 -19   3   4       13.48      -61.67     84.39 o 
 -17   3   4       98.28      154.57     62.14 o 
 -15   3   4      169.60      211.18     78.86 o 
 -13   3   4      184.92      128.67     42.81 o 
 -11   3   4      942.57      981.47     52.20 o 
  -9   3   4     2383.20     2366.53     87.77 o 
  -7   3   4     4780.44     4526.26    145.40 o 
  -5   3   4     4046.20     3782.31    117.50 o 
  -3   3   4    67655.04    66296.16   2495.94 o 
  -1   3   4       95.23       94.62     12.70 o 
   1   3   4   109842.42   109162.93   3172.94 o 
   3   3   4     1797.62     1617.35     45.95 o 
   5   3   4    32459.67    32726.72    851.75 o 
   7   3   4     2914.50     3022.87     99.33 o 
   9   3   4      106.21      119.80     24.76 o 
  11   3   4      102.33      162.78     36.71 o 
  13   3   4      318.92      299.97     46.43 o 
  15   3   4       95.98       85.19     59.54 o 
  17   3   4       30.84       36.57     75.90 o 
 -18   4   4       66.20       42.69     80.08 o 
 -16   4   4        8.43      -21.78     56.93 o 
 -14   4   4       43.77       34.31     66.08 o 
 -12   4   4      830.15      787.76     55.06 o 
 -10   4   4      358.12      377.77     39.68 o 
  -8   4   4    12166.05    11983.89    316.49 o 
  -6   4   4     7595.66     7457.26    243.33 o 
  -4   4   4     7751.22     7625.76    234.17 o 
  -2   4   4     7553.24     7331.43    232.61 o 
   0   4   4     3578.33     3564.70    118.04 o 
   2   4   4     4844.25     4911.67    147.26 o 
   4   4   4     7036.80     6937.42    212.96 o 
   6   4   4     7034.10     6510.38    179.50 o 
   8   4   4     2984.85     2806.35     86.22 o 
  10   4   4     4107.60     3749.67    132.28 o 
  12   4   4      130.96      134.70     42.10 o 
  14   4   4      210.82      149.22     50.86 o 
  16   4   4        0.40      -75.31     76.83 o 
 -17   5   4       19.28      -60.83     63.67 o 
 -15   5   4      109.03      160.86     55.55 o 
 -13   5   4        9.30       47.08     46.56 o 
 -11   5   4      465.77      418.10     46.13 o 
  -9   5   4      121.02      108.38     36.04 o 
  -7   5   4      802.31      721.18     53.74 o 
  -5   5   4       16.15        8.04     16.22 o 
  -3   5   4      485.25      532.92     27.32 o 
  -1   5   4      143.76      170.08     20.87 o 
   1   5   4      599.74      689.26     64.92 o 
   3   5   4      124.06       29.27    101.29 o 
   5   5   4      250.48      208.61     27.36 o 
   7   5   4       42.23       53.59     36.32 o 
   9   5   4       81.08      129.42     41.64 o 
  11   5   4       22.91       -9.10     43.99 o 
  13   5   4       96.56       98.86     62.54 o 
  15   5   4        9.69       71.13     58.23 o 
 -16   6   4       42.56       42.25     62.61 o 
 -14   6   4      464.15      474.12     61.17 o 
 -12   6   4     1217.92     1379.50     72.16 o 
 -10   6   4      275.12      394.85    179.88 o 
  -8   6   4     4650.87     4774.16    203.41 o 
  -6   6   4      553.82      690.65    120.82 o 
  -4   6   4     9720.12     9154.11    353.56 o 
  -2   6   4      732.20      740.35     45.92 o 
   0   6   4     4925.46     4661.31    243.10 o 
   2   6   4      855.28      893.13     50.02 o 
   4   6   4      480.04      566.78     56.14 o 
   6   6   4     3274.72     3462.30    116.12 o 
   8   6   4      322.43      374.90     39.63 o 
  10   6   4      847.59      893.38     70.61 o 
  12   6   4       21.57      -25.12     52.35 o 
  14   6   4       54.31       26.36    124.97 o 
 -15   7   4       44.64      122.62     87.85 o 
 -13   7   4       24.72       77.02     75.53 o 
 -11   7   4      233.12      217.90     68.94 o 
  -9   7   4      199.14      200.81     62.16 o 
  -7   7   4      719.36      601.92     66.36 o 
  -5   7   4      929.21      872.73     66.36 o 
  -3   7   4    10864.58    10652.35    403.80 o 
  -1   7   4      250.10      283.13     61.51 o 
   1   7   4    17849.31    18411.92    991.91 o 
   3   7   4      540.70      606.20     67.61 o 
   5   7   4     2603.42     2605.21    122.09 o 
   7   7   4      301.98      338.48     43.01 o 
   9   7   4      237.09      287.07     66.50 o 
  11   7   4       28.88       99.09    120.08 o 
  13   7   4      119.79      144.00    134.24 o 
 -14   8   4       57.96      -32.83     87.74 o 
 -12   8   4        3.16      -35.56     81.15 o 
 -10   8   4      318.29      253.24     73.76 o 
  -8   8   4       18.29        4.86     76.88 o 
  -6   8   4      800.58      818.30     73.13 o 
  -4   8   4       24.93       -3.94     44.41 o 
  -2   8   4      294.22      236.26     70.78 o 
   0   8   4      235.02      264.09     65.41 o 
   2   8   4       34.44       -2.93     59.55 o 
   4   8   4      853.99      846.45     81.03 o 
   8   8   4      241.82      351.95    116.18 o 
  10   8   4      103.04      164.40     73.41 o 
  12   8   4        0.84       16.11    136.19 o 
 -13   9   4       64.14       29.48     93.84 o 
 -11   9   4       37.53      -30.79     92.75 o 
  -9   9   4      102.65       69.40     74.58 o 
  -7   9   4      604.96      699.34     77.23 o 
  -5   9   4      355.64      383.68     57.60 o 
  -3   9   4     1913.52     1976.02    160.60 o 
  -1   9   4      215.49      232.85     76.64 o 
 -10  10   4       23.90       52.00    148.64 o 
  -8  10   4     1339.03     1355.22    105.02 o 
  -8 -11   5       88.80       -0.49    124.97 o 
  -6 -11   5       94.09       44.46     76.80 o 
  -4 -11   5      167.44      175.43     75.41 o 
  -2 -11   5      568.67      622.43     82.32 o 
   0 -11   5      109.03       40.79     73.69 o 
   2 -11   5      800.02      790.74     84.91 o 
   4 -11   5      122.81      194.06     78.87 o 
   6 -11   5      190.24      -55.65    113.74 o 
 -11 -10   5       27.66       91.28    119.11 o 
  -9 -10   5      137.96      -51.74    116.67 o 
  -7 -10   5      266.80      237.73    104.46 o 
  -5 -10   5      218.84      205.02     98.12 o 
  -3 -10   5      308.85      263.40     66.27 o 
  -1 -10   5      189.86      145.22     65.58 o 
   1 -10   5      183.56      210.42     65.06 o 
   3 -10   5       89.32       88.42     64.34 o 
   5 -10   5      139.54      259.37     77.13 o 
   7 -10   5       10.57       -3.42    100.07 o 
   9 -10   5       20.81        5.37    102.51 o 
 -12  -9   5      150.30      158.65    116.18 o 
 -10  -9   5      277.60      252.86    104.46 o 
  -8  -9   5      305.26       66.88     92.26 o 
  -6  -9   5      120.58       60.04     82.01 o 
  -4  -9   5      783.75      697.07     98.12 o 
  -2  -9   5     1148.18     1255.04     81.28 o 
   0  -9   5      261.84      266.60     56.76 o 
   2  -9   5     2318.29     2327.40    119.71 o 
   4  -9   5      317.88      343.21     63.22 o 
   6  -9   5      121.70       -4.43     44.18 o 
   8  -9   5       31.39       57.60     94.70 o 
 -15  -8   5       24.30      131.80    131.80 o 
 -13  -8   5      193.44       60.04    102.02 o 
 -11  -8   5      798.36      877.20    117.16 o 
  -9  -8   5       51.48       72.98    116.67 o 
  -7  -8   5     3863.62     4017.88    168.89 o 
  -5  -8   5      633.69      638.98     53.84 o 
  -3  -8   5     3909.39     3798.01    164.59 o 
  -1  -8   5      540.92      672.69     44.23 o 
   1  -8   5     2498.09     2485.00     96.30 o 
   3  -8   5       48.68       33.93     53.90 o 
   5  -8   5      506.44      550.20     54.77 o 
   7  -8   5      914.14      895.13     68.04 o 
   9  -8   5      113.88      114.32     92.99 o 
  11  -8   5      298.43      269.95     92.26 o 
 -16  -7   5        2.50       28.80     93.72 o 
 -14  -7   5       20.36       19.12     65.77 o 
 -12  -7   5      163.53      151.51     58.30 o 
 -10  -7   5      436.46      339.67     55.64 o 
  -8  -7   5      286.86      285.04     48.18 o 
  -6  -7   5      212.22      230.16     60.53 o 
  -4  -7   5      908.43      845.56     52.59 o 
  -2  -7   5      581.30      500.30     42.39 o 
   0  -7   5      197.74      191.86     30.59 o 
   2  -7   5     1512.69     1431.35     65.44 o 
   4  -7   5      185.08      260.37     50.77 o 
   6  -7   5      456.54      618.76     43.77 o 
   8  -7   5       56.70      123.99     65.41 o 
  10  -7   5       51.78      100.56     80.06 o 
  12  -7   5       57.16      -10.74     86.89 o 
 -15  -6   5      101.30       26.85    100.07 o 
 -13  -6   5       18.57       24.90     94.21 o 
 -11  -6   5     1005.73      954.90     68.80 o 
  -9  -6   5      778.85      780.95     59.52 o 
  -7  -6   5     4742.13     4852.34    183.24 o 
  -5  -6   5     6000.10     5784.85    225.65 o 
  -3  -6   5     2081.90     2184.11     95.81 o 
  -1  -6   5     5189.08     5176.10    201.33 o 
   1  -6   5      966.89      958.73     45.24 o 
   3  -6   5     1244.68     1169.50     61.60 o 
   5  -6   5     1585.13     1587.01     65.49 o 
   7  -6   5      909.56      744.91     68.34 o 
   9  -6   5      908.09      903.56     89.33 o 
  11  -6   5      332.62      335.85     81.03 o 
  13  -6   5       30.26       37.10     89.33 o 
 -18  -5   5       58.90      125.45    102.51 o 
 -16  -5   5      398.01      504.90     71.64 o 
 -14  -5   5      642.16      527.68     62.96 o 
 -12  -5   5      607.62      701.48    117.16 o 
 -10  -5   5     1325.04     1304.27     73.38 o 
  -8  -5   5      942.59      967.19     45.99 o 
  -6  -5   5     2094.45     2142.31     74.21 o 
  -4  -5   5     1572.08     1583.76     57.89 o 
  -2  -5   5    33437.64    33040.61   1199.87 o 
   0  -5   5     1823.06     1914.40     76.79 o 
   2  -5   5    45773.03    47514.91   1383.58 o 
   4  -5   5     4301.64     4278.70    132.79 o 
   6  -5   5     9231.72     9227.46    329.57 o 
   8  -5   5     1780.32     1837.38    123.99 o 
  10  -5   5      283.77      272.87     70.78 o 
  12  -5   5      141.10      104.46     76.64 o 
  14  -5   5       10.98      -49.30     89.82 o 
 -17  -4   5       20.97      -45.40     88.35 o 
 -15  -4   5      204.72      155.84     60.62 o 
 -13  -4   5      268.77      290.54     53.11 o 
 -11  -4   5     2815.94     3025.98    131.94 o 
  -9  -4   5      454.60      436.01     30.70 o 
  -7  -4   5    12403.23    12303.61    364.48 o 
  -5  -4   5     2086.38     1972.65     69.71 o 
  -3  -4   5    26968.05    26162.47    778.79 o 
  -1  -4   5     4729.34     4634.01    180.30 o 
   1  -4   5     8939.35     8965.21    327.67 o 
   3  -4   5       91.81      129.58     19.05 o 
   5  -4   5     1026.17     1093.50     83.47 o 
   7  -4   5     1310.78     1413.18    106.66 o 
   9  -4   5     1067.69     1034.87     85.91 o 
  11  -4   5      149.13      269.46     69.81 o 
  13  -4   5      128.21      257.74     82.98 o 
  15  -4   5       25.66       38.08     95.68 o 
 -18  -3   5       12.23      -87.87     94.21 o 
 -16  -3   5       48.84       59.47     62.55 o 
 -14  -3   5      706.45      750.67     51.17 o 
 -12  -3   5      179.09      214.28     35.62 o 
 -10  -3   5     2988.36     2895.33    102.08 o 
  -8  -3   5       15.82       24.59     19.36 o 
  -6  -3   5     6699.89     6751.47    198.09 o 
  -4  -3   5     2771.53     2874.87     86.86 o 
  -2  -3   5    16055.52    17937.51    651.72 o 
   0  -3   5      942.95      976.04     44.35 o 
   2  -3   5     9313.82     9785.55    288.17 o 
   4  -3   5     1937.38     1874.72     68.33 o 
   6  -3   5     1026.35      824.46     47.42 o 
   8  -3   5       37.77       57.11     45.89 o 
  10  -3   5      250.44      255.79     59.55 o 
  12  -3   5       29.22       27.34     67.36 o 
  14  -3   5       40.19       89.82     82.01 o 
  16  -3   5        6.22      -41.98     98.61 o 
 -19  -2   5       24.04       19.04    101.53 o 
 -17  -2   5      148.32      208.71     52.96 o 
 -15  -2   5      476.69      534.93     78.56 o 
 -13  -2   5       19.36       -7.65     35.67 o 
 -11  -2   5     8837.70     8470.61    269.53 o 
  -9  -2   5     1147.89     1187.40     50.50 o 
  -7  -2   5    45229.81    44428.48   1350.33 o 
  -5  -2   5    12878.00    13227.89    400.30 o 
  -3  -2   5    53529.45    54694.89   1620.11 o 
  -1  -2   5    31737.17    32913.42    980.57 o 
   1  -2   5      354.42      380.10     17.34 o 
   3  -2   5     1125.19     1187.96     43.39 o 
   5  -2   5     1384.27     1275.53     49.36 o 
   7  -2   5     3525.23     3260.51    105.63 o 
   9  -2   5      936.12      879.64     69.32 o 
  11  -2   5     1973.87     2111.72    129.85 o 
  13  -2   5       14.94      -67.36     67.36 o 
  15  -2   5        2.27       -3.91     86.40 o 
  17  -2   5       12.06        8.66     76.01 o 
 -18  -1   5       63.67      -26.35     70.19 o 
 -16  -1   5      257.48      270.29     52.62 o 
 -14  -1   5       15.31       11.57     40.43 o 
 -12  -1   5     1215.75     1310.47     60.84 o 
 -10  -1   5      440.29      438.59     32.49 o 
  -8  -1   5     1584.62     1572.78     72.25 o 
  -6  -1   5     9741.97     9199.07    269.43 o 
  -4  -1   5     3218.92     3494.61    115.10 o 
  -2  -1   5   131628.72   126812.63   4983.39 o 
   0  -1   5    12985.11    13111.28    388.11 o 
   2  -1   5    83243.88    86377.20   2533.25 o 
   4  -1   5     4963.91     4447.03    131.87 o 
   6  -1   5    15325.04    15869.79    481.28 o 
   8  -1   5     4089.63     4220.71    164.37 o 
  10  -1   5       25.17       39.71     38.77 o 
  12  -1   5      194.32      325.11     68.83 o 
  14  -1   5      156.04      104.95     78.59 o 
  16  -1   5       26.22       -3.61     69.18 o 
 -19   0   5       15.60      -77.96     77.96 o 
 -17   0   5        4.67      -15.87     53.71 o 
 -15   0   5       97.10      121.41     46.23 o 
 -13   0   5      142.17      143.14     37.95 o 
 -11   0   5       59.85       54.35     29.67 o 
  -9   0   5      164.74      249.95     26.93 o 
  -7   0   5      384.46      385.21     24.88 o 
  -5   0   5     1435.06     1475.15     52.22 o 
  -3   0   5      366.15      390.62     17.89 o 
  -1   0   5     3296.71     3663.97    138.73 o 
   1   0   5      220.68      247.62     15.98 o 
   3   0   5      770.03      877.16     41.66 o 
   5   0   5      672.37      648.95     27.27 o 
   7   0   5      232.37      224.79     20.65 o 
   9   0   5     1401.90     1591.14     80.32 o 
  11   0   5       95.13       57.77     42.08 o 
  13   0   5       36.71       68.72     52.63 o 
  15   0   5        5.03      -61.23     61.23 o 
  17   0   5        6.49      -75.36     75.36 o 
 -18   1   5       66.25      194.63     75.41 o 
 -16   1   5      298.78      345.98     53.93 o 
 -14   1   5       57.34       96.79     42.14 o 
 -12   1   5     1229.14     1243.97     61.33 o 
 -10   1   5      453.39      478.80     35.46 o 
  -8   1   5     1910.32     1955.89     65.52 o 
  -6   1   5     8801.39     8508.71    270.25 o 
  -4   1   5     3712.41     4091.98    145.06 o 
  -2   1   5   129379.05   131593.19   3849.58 o 
   0   1   5    12755.41    12753.29    387.77 o 
   2   1   5    82303.72    82342.36   3103.84 o 
   4   1   5     4454.97     4111.61    131.49 o 
   6   1   5    15466.11    16080.74    480.99 o 
   8   1   5     4102.39     4083.78    131.55 o 
  10   1   5       35.46       54.34     37.02 o 
  12   1   5      268.03      319.08     92.99 o 
  14   1   5      179.43      196.67     59.01 o 
  16   1   5       27.40      -47.91     67.62 o 
 -19   2   5       21.31      -41.69     81.30 o 
 -17   2   5      138.33      141.19     58.26 o 
 -15   2   5      447.34      529.96     54.99 o 
 -13   2   5       26.81       83.60     41.44 o 
 -11   2   5     9006.34     8964.96    272.10 o 
  -9   2   5     1086.68     1133.62     54.01 o 
  -7   2   5    46245.41    45802.10   1352.25 o 
  -5   2   5    13101.93    13418.41    499.77 o 
  -3   2   5    54063.76    55838.38   2047.21 o 
  -1   2   5    32221.40    32643.71    980.71 o 
   1   2   5      265.93      289.99     14.52 o 
   3   2   5     1285.45     1332.84     53.93 o 
   5   2   5     1146.05     1126.77     55.86 o 
   7   2   5     3474.80     3153.81    103.79 o 
   9   2   5      727.43      636.71     47.94 o 
  11   2   5     1799.96     1595.32     75.81 o 
  13   2   5        3.29       45.62     43.24 o 
  15   2   5        6.03       61.71     52.80 o 
  17   2   5       23.86      -48.93     73.53 o 
 -18   3   5        8.89      -42.19     64.91 o 
 -16   3   5       41.40       10.17     54.60 o 
 -14   3   5      668.87      647.68     63.76 o 
 -12   3   5      225.02      289.95     41.83 o 
 -10   3   5     3215.73     3173.73    106.99 o 
  -8   3   5        6.82       12.21     26.10 o 
  -6   3   5     5888.89     5999.70    250.04 o 
  -4   3   5     2589.29     2563.56    111.95 o 
  -2   3   5    16332.62    17957.00    669.89 o 
   0   3   5      751.73      775.06     34.75 o 
   2   3   5     9335.85     9443.13    293.41 o 
   4   3   5     1463.20     1428.20     56.30 o 
   6   3   5     1056.44      966.32     44.25 o 
   8   3   5       28.68       -3.24     19.66 o 
  10   3   5      240.55      227.32     35.44 o 
  12   3   5       24.80      -26.94     39.31 o 
  14   3   5       37.88       18.82     48.80 o 
  16   3   5        7.31       22.35     57.81 o 
 -17   4   5       19.67      -19.03     61.09 o 
 -15   4   5      218.61      263.98     65.90 o 
 -13   4   5      242.05      346.83     48.83 o 
 -11   4   5     2883.80     3226.94    115.25 o 
  -9   4   5      459.52      490.81     39.23 o 
  -7   4   5    12273.88    12042.03    464.14 o 
  -5   4   5     2379.42     2279.72     93.76 o 
  -3   4   5    27640.30    26848.07    986.12 o 
  -1   4   5     4896.43     4891.38    151.18 o 
   1   4   5     8989.31     8857.11    341.72 o 
   3   4   5       74.44      104.88     18.07 o 
   5   4   5     1068.32     1098.25     47.75 o 
   7   4   5     1182.02     1279.22     50.28 o 
   9   4   5     1024.88     1034.04     44.45 o 
  11   4   5      224.68      277.53     41.39 o 
  13   4   5      116.44      108.92     46.91 o 
  15   4   5       26.05       41.78     54.95 o 
 -18   5   5       57.01      119.70     68.83 o 
 -16   5   5      332.02      283.80     63.13 o 
 -14   5   5      564.33      540.35     74.79 o 
 -12   5   5      628.09      578.14     53.18 o 
 -10   5   5     1259.99     1371.94     81.63 o 
  -8   5   5     1050.85     1033.99     66.01 o 
  -6   5   5     2208.95     2130.06    149.13 o 
  -4   5   5     1731.45     1731.55     81.73 o 
  -2   5   5    33970.18    33163.52   1233.21 o 
   0   5   5     1586.97     1619.79     64.45 o 
   2   5   5    46450.23    46362.86   1775.91 o 
   4   5   5     4317.26     4117.02    135.45 o 
   6   5   5     8946.49     8662.40    325.79 o 
   8   5   5     1694.12     1774.90     65.97 o 
  10   5   5      274.96      269.89     53.72 o 
  12   5   5      137.27      188.02     46.75 o 
  14   5   5       16.71       62.91     70.79 o 
 -17   6   5        8.03       83.45     68.00 o 
 -15   6   5      107.76      118.81     61.80 o 
 -13   6   5       27.20       57.37     68.72 o 
 -11   6   5      986.98      862.54     77.45 o 
  -9   6   5      965.99      946.05     71.66 o 
  -7   6   5     4429.00     4377.23    193.73 o 
  -5   6   5     6091.62     6051.58    236.49 o 
  -3   6   5     1951.90     2125.17    102.11 o 
  -1   6   5     5530.95     5364.37    208.02 o 
   1   6   5     1010.76      872.08    218.20 o 
   3   6   5     1222.52     1248.68    100.56 o 
   5   6   5     1593.55     1621.14    141.07 o 
   9   6   5      863.80      939.77     62.04 o 
  11   6   5      315.52      238.51     62.49 o 
  13   6   5       26.79      -20.04     94.21 o 
 -16   7   5        0.34        3.22     91.92 o 
 -14   7   5       27.22       56.14     82.28 o 
 -12   7   5      132.29      185.44     72.60 o 
 -10   7   5      578.93      446.73     68.96 o 
  -8   7   5      210.86      269.00     60.50 o 
  -6   7   5      311.69      320.45     50.39 o 
  -4   7   5      844.10      795.80     99.83 o 
  -2   7   5      689.64      670.77     52.19 o 
   2   7   5     1445.27     1416.60    119.11 o 
   4   7   5      100.05      212.38    112.76 o 
   6   7   5      549.03      813.01     63.68 o 
   8   7   5       42.96       60.04     63.46 o 
  10   7   5       47.93       33.19    114.23 o 
  12   7   5       37.21      193.31    131.80 o 
 -15   8   5       45.25      -86.47     95.01 o 
 -13   8   5      193.11      116.75     86.08 o 
 -11   8   5      865.86      978.35     91.35 o 
  -9   8   5       89.46       50.71     66.72 o 
  -7   8   5     4145.92     4234.92    189.40 o 
  -5   8   5      791.77      825.21     79.57 o 
  -3   8   5     4322.33     4300.95    181.35 o 
  -1   8   5      812.31      776.15     82.50 o 
   1   8   5     2696.54     2827.83    175.73 o 
   3   8   5       74.43      107.39     63.46 o 
   5   8   5      471.29      492.54     76.15 o 
  11   8   5      264.88      217.71    137.66 o 
 -12   9   5      147.32      209.86     88.70 o 
 -10   9   5      296.14      371.68     84.67 o 
  -8   9   5      349.93      304.39     74.58 o 
  -6   9   5      102.27      148.46     66.41 o 
  -4   9   5      845.81      934.80    101.05 o 
  -2   9   5     1257.38     1378.53    118.13 o 
   0   9   5      233.90      246.51     77.13 o 
 -11  10   5       23.58      102.85     91.01 o 
  -9  10   5      126.96      120.82     82.69 o 
  -7  10   5      235.98      234.32     79.14 o 
  -7 -11   6       34.21       25.87    113.25 o 
  -5 -11   6       13.40      101.64     75.07 o 
  -3 -11   6      214.88      188.21     74.55 o 
  -1 -11   6       90.54       81.51     73.17 o 
   1 -11   6      106.10      157.48     73.17 o 
   3 -11   6      238.24      263.19     78.00 o 
   5 -11   6       82.84      130.82    109.34 o 
 -10 -10   6      259.68      309.00    117.64 o 
  -8 -10   6      229.46      192.82    103.00 o 
  -6 -10   6     1362.96     1349.73    135.22 o 
  -4 -10   6     1537.83     1511.86     96.96 o 
  -2 -10   6     1109.30     1101.48     83.87 o 
   0 -10   6      948.82     1004.17     82.48 o 
   2 -10   6     1076.58     1002.20     80.24 o 
   4 -10   6      116.25       98.48     67.68 o 
   6 -10   6      260.45      229.92    104.95 o 
   8 -10   6       56.33     -101.05    110.32 o 
 -13  -9   6       51.26      -31.24    115.69 o 
 -11  -9   6      308.43      179.15    111.30 o 
  -9  -9   6      147.95       58.58     97.14 o 
  -7  -9   6      466.31      402.72     96.16 o 
  -5  -9   6      147.60      115.69     82.50 o 
  -3  -9   6      714.45      618.97     85.43 o 
  -1  -9   6      416.32      354.61     58.10 o 
   1  -9   6      555.50      620.44     67.40 o 
   3  -9   6      523.64      588.69     95.43 o 
   5  -9   6      679.17      987.52    110.81 o 
   7  -9   6       89.99      135.22     91.77 o 
   9  -9   6      210.02      355.86    104.46 o 
 -14  -8   6      189.61       11.72    123.99 o 
 -12  -8   6       74.40      -39.56     96.90 o 
 -10  -8   6      144.14      120.29     57.12 o 
  -8  -8   6       74.10       69.71     59.31 o 
  -6  -8   6      255.61      195.95     44.82 o 
  -4  -8   6      627.93      607.92     52.88 o 
  -2  -8   6      414.18      471.45     47.85 o 
   0  -8   6      439.94      482.23     55.47 o 
   2  -8   6      148.51      162.39     49.09 o 
   4  -8   6      241.44      332.97     90.06 o 
   6  -8   6      389.79      445.76     56.73 o 
   8  -8   6      221.15      165.01     56.85 o 
  10  -8   6       61.37       36.12     86.40 o 
  12  -8   6       39.53       24.41     97.14 o 
 -15  -7   6       43.65       11.39     82.74 o 
 -13  -7   6     1034.55     1066.83     80.83 o 
 -11  -7   6      230.03       79.05     75.17 o 
  -9  -7   6     2582.54     2459.65    115.58 o 
  -7  -7   6     1401.20     1459.42     85.89 o 
  -5  -7   6      890.87      793.78     75.42 o 
  -3  -7   6     3561.88     3421.63    131.66 o 
  -1  -7   6     2834.26     2803.65    124.68 o 
   1  -7   6     2344.83     2499.00    121.23 o 
   3  -7   6     6171.45     6175.80    236.29 o 
   5  -7   6     2066.87     2112.43     82.45 o 
   7  -7   6      722.12      778.00     70.78 o 
   9  -7   6      395.85      416.28     55.73 o 
  11  -7   6       35.17      -18.55     85.91 o 
  13  -7   6       51.36      -61.99     98.61 o 
 -16  -6   6       38.41       95.68    119.60 o 
 -14  -6   6      146.93       97.63    104.46 o 
 -12  -6   6      137.26      172.02     55.53 o 
 -10  -6   6     3609.22     3826.02    163.34 o 
  -8  -6   6     1118.51      976.47     64.72 o 
  -6  -6   6    13459.23    13156.26    492.26 o 
  -4  -6   6     7453.56     6926.58    268.28 o 
  -2  -6   6    12597.16    12128.99    447.56 o 
   0  -6   6     6544.84     6239.49    245.70 o 
   2  -6   6     6302.01     6257.32    242.07 o 
   4  -6   6     2521.18     2597.93     92.30 o 
   6  -6   6      529.17      566.85     39.25 o 
   8  -6   6      147.30       61.99     61.02 o 
  10  -6   6      215.59      183.06     76.64 o 
  12  -6   6       14.08      140.59     86.40 o 
  14  -6   6        6.24      -15.13    100.07 o 
 -17  -5   6       16.27      -58.03     81.76 o 
 -15  -5   6      122.60       77.39     60.83 o 
 -13  -5   6      487.47      458.46     56.50 o 
 -11  -5   6     1715.86     2078.07     99.66 o 
  -9  -5   6     1691.52     1529.47     65.51 o 
  -7  -5   6      925.81      986.59     43.14 o 
  -5  -5   6     1211.90     1138.63     46.55 o 
  -3  -5   6     1208.44     1168.93     57.98 o 
  -1  -5   6      762.04      839.19     56.87 o 
   1  -5   6      596.69      642.12     39.54 o 
   3  -5   6       39.74       34.12     22.50 o 
   5  -5   6       91.85      118.98     26.57 o 
   7  -5   6       72.44      216.74     54.67 o 
   9  -5   6       57.39       78.10     61.51 o 
  11  -5   6        4.61      -59.55     71.76 o 
  13  -5   6        0.21      -28.31     86.40 o 
  15  -5   6       10.10       73.22    102.51 o 
 -18  -4   6       33.47        3.91     98.12 o 
 -16  -4   6      110.60      135.69     63.88 o 
 -14  -4   6      210.68      223.54     54.65 o 
 -12  -4   6       30.88       25.46     43.27 o 
 -10  -4   6     2760.48     2718.03    117.02 o 
  -8  -4   6     3192.19     3064.87     88.32 o 
  -6  -4   6    11327.14    10873.08    283.03 o 
  -4  -4   6    22055.21    22347.63    664.58 o 
  -2  -4   6     7173.02     7179.98    272.80 o 
   0  -4   6    24195.95    24837.93    896.22 o 
   4  -4   6      165.01      167.03     21.97 o 
   6  -4   6     1293.44     1353.30     64.82 o 
   8  -4   6      515.57      504.26     63.46 o 
  10  -4   6      467.05      380.27     72.25 o 
  12  -4   6      466.82      409.56     81.03 o 
  14  -4   6       39.26       -2.93     90.80 o 
  16  -4   6        4.16      -43.45    105.93 o 
 -19  -3   6        1.27        1.95    103.00 o 
 -17  -3   6      174.98      101.52     68.03 o 
 -15  -3   6      195.52      265.55     58.95 o 
 -13  -3   6     1681.72     1684.59    100.33 o 
 -11  -3   6      786.30      833.97     43.95 o 
  -9  -3   6     4542.95     4368.39    141.19 o 
  -7  -3   6      749.01      794.08     33.80 o 
  -5  -3   6     5482.86     5605.10    143.56 o 
  -3  -3   6     1839.14     1808.77     62.06 o 
  -1  -3   6    30253.83    30552.48   1092.40 o 
   1  -3   6     8229.63     7898.89    277.65 o 
   3  -3   6    26813.86    26929.01    790.59 o 
   5  -3   6    12019.69    11625.68    424.51 o 
   7  -3   6     4620.82     4471.91    234.80 o 
   9  -3   6     4951.10     5496.05    285.08 o 
  11  -3   6        3.45       12.20     62.48 o 
  13  -3   6      239.95      313.88     83.47 o 
  15  -3   6        8.08        0.98     93.72 o 
 -18  -2   6       41.54       -9.72     62.14 o 
 -16  -2   6       60.89       -3.78     50.14 o 
 -14  -2   6      443.06      485.35     47.57 o 
 -12  -2   6      471.62      444.92     38.30 o 
 -10  -2   6      985.13      966.58     49.53 o 
  -8  -2   6     1653.19     1663.83     59.85 o 
  -6  -2   6     4233.74     3922.81    131.05 o 
  -4  -2   6     5508.27     5410.70    138.87 o 
  -2  -2   6    10088.64    10501.72    326.48 o 
   0  -2   6    11370.80    11358.82    343.73 o 
   2  -2   6      893.74      925.89     28.47 o 
   4  -2   6      346.33      362.59     19.63 o 
   6  -2   6      472.58      421.18     27.37 o 
   8  -2   6       69.93       55.55     34.48 o 
  10  -2   6      470.34      370.02     63.46 o 
  12  -2   6       11.37      -13.67     66.88 o 
  14  -2   6       50.65       73.22     82.01 o 
  16  -2   6        0.27      -33.68     99.58 o 
 -19  -1   6       28.80        6.19    147.91 o 
 -17  -1   6       92.97       21.86     55.98 o 
 -15  -1   6      431.42      426.40     49.58 o 
 -13  -1   6     3156.83     3098.14    108.80 o 
 -11  -1   6      309.50      306.91     32.83 o 
  -9  -1   6     7262.77     7381.31    219.94 o 
  -7  -1   6      996.22     1101.94     46.20 o 
  -5  -1   6     8681.48     9011.88    246.34 o 
  -3  -1   6    11450.00    11385.55    333.40 o 
  -1  -1   6    20103.14    21711.04    656.42 o 
   3  -1   6     9514.84     9848.19    294.39 o 
   5  -1   6     1725.54     1621.84     67.40 o 
   7  -1   6     2054.47     1987.49     86.70 o 
   9  -1   6     1472.06     1457.73     80.25 o 
  11  -1   6      128.24       79.06     46.97 o 
  13  -1   6      201.01      181.59     74.69 o 
  15  -1   6        4.25      -85.43     85.43 o 
  17  -1   6        0.76      -39.54     77.66 o 
 -20   0   6        5.02      -13.18    133.75 o 
 -18   0   6      212.11      198.02     61.38 o 
 -16   0   6      434.22      433.40     56.67 o 
 -14   0   6      307.61      364.79     46.87 o 
 -12   0   6      807.84      986.09     51.62 o 
 -10   0   6    13162.85    13003.58    396.53 o 
  -8   0   6     1784.46     1748.95     65.70 o 
  -6   0   6    53235.34    50587.38   1514.32 o 
  -4   0   6    29970.83    30294.62   1126.82 o 
  -2   0   6    87351.73    82428.77   2463.87 o 
   0   0   6    71083.10    67816.81   2027.35 o 
   2   0   6     6319.68     6183.36    230.48 o 
   4   0   6     2366.26     2058.46     84.12 o 
   6   0   6      114.85      125.31     16.54 o 
   8   0   6      578.02      584.97     43.09 o 
  10   0   6        8.46       17.44     39.68 o 
  12   0   6      322.82      246.60     51.98 o 
  14   0   6      215.83      381.73     86.40 o 
  16   0   6        6.04        8.47     69.86 o 
 -19   1   6       23.65       10.10     78.91 o 
 -17   1   6       90.64      115.31     56.08 o 
 -15   1   6      386.42      380.87     52.34 o 
 -13   1   6     2899.78     2867.10    110.77 o 
 -11   1   6      328.67      286.54     35.48 o 
  -9   1   6     6615.00     6767.89    220.66 o 
  -7   1   6     1031.59     1137.94     49.55 o 
  -5   1   6     6767.45     7160.15    246.78 o 
  -3   1   6    10631.87    10724.96    333.52 o 
  -1   1   6    20804.45    22113.70    656.27 o 
   1   1   6     1154.31     1208.75     40.34 o 
   3   1   6     9523.91     9453.45    525.73 o 
   5   1   6     1552.80     1450.61     52.29 o 
   7   1   6     2084.29     1910.91     67.88 o 
   9   1   6     1597.62     1543.67     79.15 o 
  11   1   6      123.23       63.23     43.35 o 
  13   1   6      189.42      171.48     46.14 o 
  15   1   6        5.15       20.50     53.30 o 
  17   1   6        0.81      -28.11    116.91 o 
 -18   2   6       52.02       33.07     64.44 o 
 -16   2   6       58.54       53.21     52.41 o 
 -14   2   6      485.33      492.34     50.82 o 
 -12   2   6      381.39      361.18     42.02 o 
 -10   2   6     1326.46     1356.17     59.16 o 
  -8   2   6     1507.98     1518.19     64.02 o 
  -6   2   6     4790.97     4536.45    134.33 o 
  -4   2   6     5133.18     4943.06    202.49 o 
  -2   2   6    10771.43    11179.60    326.53 o 
   0   2   6    11677.36    11467.28    343.15 o 
   2   2   6      647.69      689.51     39.54 o 
   4   2   6      209.60      256.79     34.41 o 
   6   2   6      493.62      530.19     67.61 o 
   8   2   6       68.16       52.03     30.92 o 
  10   2   6      469.22      457.34     46.84 o 
  12   2   6        4.15      -36.60     39.72 o 
  14   2   6       58.83      106.54     50.20 o 
  16   2   6        1.06      -27.71     58.33 o 
 -19   3   6        0.57      -24.13     81.87 o 
 -17   3   6      167.97       89.59     61.91 o 
 -15   3   6      170.01      223.73     54.02 o 
 -13   3   6     1668.74     1584.11     79.46 o 
 -11   3   6      811.12      890.29     50.61 o 
  -9   3   6     4573.04     4565.24    146.16 o 
  -7   3   6      512.80      539.66     44.33 o 
  -5   3   6     5004.83     5013.17    210.36 o 
  -3   3   6     2117.11     2024.59     81.69 o 
  -1   3   6    29804.16    29898.23    919.91 o 
   1   3   6     7682.39     7323.63    228.49 o 
   3   3   6    26674.03    26138.60    977.93 o 
   5   3   6    12119.48    11593.86    351.44 o 
   7   3   6     4219.99     4250.86    120.25 o 
   9   3   6     4782.74     5123.70    169.54 o 
  11   3   6        2.06       -1.61     37.20 o 
  13   3   6      226.28      312.17     49.31 o 
  15   3   6       11.31        4.44     54.99 o 
 -18   4   6       38.49      -22.90     67.87 o 
 -16   4   6       91.18      130.60     60.08 o 
 -14   4   6      210.84      194.38     85.12 o 
 -12   4   6       20.82       -3.14     41.68 o 
 -10   4   6     2688.68     2776.12    103.54 o 
  -8   4   6     3237.35     3295.48    163.04 o 
  -6   4   6    11213.97    10802.41    413.25 o 
  -4   4   6    22512.17    22779.16    842.23 o 
  -2   4   6     7568.30     7548.81    280.64 o 
   0   4   6    24490.24    24601.02    754.89 o 
   2   4   6      963.10      958.57     42.08 o 
   4   4   6      223.52      246.95     28.55 o 
   6   4   6     1132.25     1201.54     46.97 o 
   8   4   6      533.30      530.47     32.10 o 
  10   4   6      380.25      383.43     51.83 o 
  12   4   6      417.73      269.81     46.74 o 
  14   4   6       44.28       -8.37     51.96 o 
  16   4   6        4.17       21.41     63.53 o 
 -17   5   6       15.39       38.16     64.94 o 
 -15   5   6      124.48      116.49     71.72 o 
 -13   5   6      434.89      391.85     53.75 o 
 -11   5   6     1673.50     2038.67    114.24 o 
  -9   5   6     1871.11     1800.05     92.19 o 
  -7   5   6      831.74      831.84     70.05 o 
  -5   5   6     1187.69     1127.77     64.78 o 
  -3   5   6     1045.28      981.80     58.48 o 
  -1   5   6      808.40      828.45     69.59 o 
   1   5   6      603.51      593.57     42.80 o 
   3   5   6       26.68       13.75     42.96 o 
   5   5   6      120.86      157.62     38.93 o 
   7   5   6       91.58      205.20     28.41 o 
   9   5   6       41.99       61.08     48.60 o 
  11   5   6        3.08      -34.89     55.31 o 
  13   5   6        0.45      -54.74     65.41 o 
  15   5   6        7.06      -69.36    129.11 o 
 -16   6   6       36.37      107.24     64.67 o 
 -14   6   6      154.74       55.05     75.91 o 
 -12   6   6      142.57      293.98     84.45 o 
 -10   6   6     3705.25     4007.24    173.80 o 
  -8   6   6     1336.51     1340.67     81.63 o 
  -6   6   6    13586.47    13593.49    509.28 o 
  -4   6   6     7721.92     7345.22    279.17 o 
  -2   6   6    12772.15    12175.04    460.76 o 
   0   6   6     6944.68     7086.43    365.62 o 
   2   6   6     6467.21     6536.26    254.21 o 
   4   6   6     2677.21     2817.61    123.70 o 
   6   6   6      495.79      552.58     56.06 o 
   8   6   6       98.74       75.13     51.18 o 
  10   6   6      211.71      122.47    120.33 o 
  12   6   6       11.24      -21.25    130.09 o 
  14   6   6        4.17      -42.04     76.00 o 
 -15   7   6       33.27      124.76     91.72 o 
 -13   7   6      942.78      924.63     95.54 o 
 -11   7   6      211.99      305.18    111.30 o 
  -9   7   6     2369.21     2193.19    126.27 o 
  -7   7   6     1369.86     1464.66     93.39 o 
  -5   7   6      830.64      588.32     60.85 o 
  -3   7   6     3100.00     2764.53    136.66 o 
  -1   7   6     3368.45     3202.73    188.91 o 
   7   7   6      880.56     1134.45    122.04 o 
   9   7   6      372.45      253.16    182.32 o 
  11   7   6       46.20       45.89    121.06 o 
  13   7   6       53.06      -20.01    139.61 o 
 -14   8   6      163.49      218.53     92.08 o 
 -12   8   6       48.82       71.62     80.06 o 
 -10   8   6      134.86       85.87     72.47 o 
  -8   8   6       91.04      -28.97     63.57 o 
  -6   8   6      278.54      312.69     62.16 o 
  -4   8   6      725.36      621.21     62.66 o 
  -2   8   6      407.59      376.36     81.52 o 
   2   8   6      126.64      166.46     68.34 o 
   4   8   6      220.17      102.02     65.41 o 
   6   8   6      363.91      501.81     81.03 o 
 -13   9   6       49.72      203.86     93.14 o 
 -11   9   6      301.28      315.01     88.82 o 
  -9   9   6      157.46      148.08     78.59 o 
  -7   9   6      455.86      517.80    173.54 o 
  -5   9   6      131.40      228.83     64.91 o 
  -3   9   6      757.41      681.45     97.63 o 
  -1   9   6      430.54      378.31     83.47 o 
   1   9   6      557.97      695.61     92.26 o 
 -10  10   6      228.18      340.27     91.53 o 
  -8  10   6      222.81      190.89    110.08 o 
  -6  10   6     1322.11     1516.96    103.95 o 
  -8 -11   7       99.27        1.46    118.13 o 
  -6 -11   7      164.63      130.34    110.81 o 
  -4 -11   7      171.18      173.59     75.41 o 
  -2 -11   7      248.65      134.82     76.27 o 
   0 -11   7      117.31      153.75     75.59 o 
   2 -11   7      343.90      351.55     77.79 o 
   4 -11   7       87.82      -79.08    107.88 o 
 -11 -10   7       20.34     -116.67    116.67 o 
  -9 -10   7       61.86     -108.37    108.37 o 
  -7 -10   7        2.49      -78.59     98.12 o 
  -5 -10   7       99.42       83.47     96.65 o 
  -3 -10   7       73.74       37.10     60.04 o 
  -1 -10   7      100.97       82.39     65.23 o 
   1 -10   7      189.90      245.21     68.32 o 
   3 -10   7       46.29       71.15     65.38 o 
   5 -10   7      120.17      152.79     96.16 o 
   7 -10   7       76.67      -82.01    112.27 o 
 -12  -9   7      363.75      234.31    118.62 o 
 -10  -9   7       89.24       70.78    100.07 o 
  -8  -9   7     1088.93     1056.35    118.13 o 
  -6  -9   7      488.09      413.95     92.75 o 
  -4  -9   7      435.47      410.04     87.87 o 
  -2  -9   7      877.18      826.80     70.24 o 
   0  -9   7      370.51      413.41     61.09 o 
   2  -9   7      453.91      280.16     60.41 o 
   4  -9   7      925.41     1009.00    129.60 o 
   6  -9   7      394.32      304.15     82.50 o 
   8  -9   7      183.53      163.04     93.24 o 
 -15  -8   7        3.14       67.50     75.39 o 
 -13  -8   7       35.00      -50.67     66.85 o 
 -11  -8   7       17.36       13.44     59.45 o 
  -9  -8   7     1336.05     1320.53     80.55 o 
  -7  -8   7     1493.81     1399.84    153.77 o 
  -5  -8   7     4887.50     4791.26    191.27 o 
  -3  -8   7     8609.17     8319.06    314.83 o 
  -1  -8   7     2579.33     2566.67    111.84 o 
   1  -8   7     5703.25     5983.68    193.38 o 
   5  -8   7     2221.72     2422.27    117.93 o 
   7  -8   7      357.37      338.07     57.41 o 
   9  -8   7       44.86       95.19     83.96 o 
  11  -8   7       54.82       39.54     96.65 o 
 -16  -7   7      133.02      152.42     74.93 o 
 -14  -7   7       43.52      120.80     69.62 o 
 -12  -7   7      239.56      199.93     60.44 o 
 -10  -7   7      173.50      251.44     55.46 o 
  -8  -7   7     1879.51     1986.68    102.37 o 
  -6  -7   7      298.15      285.28     45.25 o 
  -4  -7   7     2291.22     2189.78    100.46 o 
  -2  -7   7      868.56      828.71     54.43 o 
   0  -7   7     1590.58     1602.39     68.45 o 
   2  -7   7      648.57      532.97     48.65 o 
   4  -7   7      254.44      301.02     36.09 o 
   6  -7   7      106.95       97.94     44.84 o 
   8  -7   7      194.69      169.63     51.22 o 
  10  -7   7        7.87      -81.03     81.03 o 
  12  -7   7       30.80      -92.75     92.75 o 
 -17  -6   7      119.32      288.49    132.29 o 
 -15  -6   7      300.61      230.89    106.42 o 
 -13  -6   7      158.30      199.22    113.98 o 
 -11  -6   7      816.43      677.56     63.25 o 
  -9  -6   7      802.36      951.18    141.56 o 
  -7  -6   7     4821.06     4535.50    179.57 o 
  -5  -6   7     1364.42     1450.84     75.92 o 
  -3  -6   7    11283.75    11136.47    394.77 o 
  -1  -6   7      376.13      408.02    103.49 o 
   1  -6   7     6390.74     6330.76    236.51 o 
   3  -6   7      251.69      191.75     30.45 o 
   5  -6   7      437.27      431.16     36.48 o 
   7  -6   7      299.62      237.80     46.58 o 
   9  -6   7      114.29      112.76     71.27 o 
  11  -6   7      146.94      197.70     85.91 o 
  13  -6   7       89.78        9.27     95.68 o 
 -18  -5   7       49.55       92.26    122.28 o 
 -16  -5   7      443.77      453.97     79.08 o 
 -14  -5   7      271.20      334.26     59.45 o 
 -12  -5   7     2865.69     3034.60    129.58 o 
 -10  -5   7      293.76      321.38     35.86 o 
  -8  -5   7     8316.22     7961.84    244.76 o 
  -6  -5   7     1025.37     1036.63     95.92 o 
  -4  -5   7     1862.52     1749.38     83.51 o 
  -2  -5   7     1642.76     1573.77     78.86 o 
   0  -5   7     3384.00     3436.77    124.95 o 
   2  -5   7     5588.05     5762.89    176.50 o 
   4  -5   7     7169.41     7151.82    218.38 o 
   6  -5   7     6418.91     6419.02    246.43 o 
   8  -5   7      964.74      880.62     81.52 o 
  10  -5   7     1719.94     1730.97    139.12 o 
  12  -5   7       15.47       51.74     82.50 o 
  14  -5   7      120.80        5.86     99.58 o 
 -17  -4   7        7.78      -56.37     67.33 o 
 -15  -4   7       23.26       50.39     57.71 o 
 -13  -4   7      346.05      362.59     83.96 o 
 -11  -4   7      865.48      835.50     71.76 o 
  -9  -4   7     3034.25     2800.92     97.85 o 
  -7  -4   7     3388.68     3377.72    106.62 o 
  -5  -4   7    12670.90    12532.91    371.33 o 
  -3  -4   7    17008.59    16312.98    574.93 o 
  -1  -4   7     5366.30     5079.44    194.82 o 
   1  -4   7    17331.53    16986.85    606.35 o 
   3  -4   7      101.51      125.32     31.33 o 
   5  -4   7     3278.64     3336.99    109.44 o 
   7  -4   7      152.12      186.96     51.74 o 
   9  -4   7       24.47       10.25     58.58 o 
  11  -4   7       58.59       63.95     70.78 o 
  13  -4   7        0.56       23.92     85.43 o 
  15  -4   7       17.17       28.31     99.58 o 
 -18  -3   7        5.76       -1.24     74.20 o 
 -16  -3   7      181.37      196.92     71.51 o 
 -14  -3   7       12.37      -39.69     50.55 o 
 -12  -3   7     2649.69     2437.30     89.09 o 
 -10  -3   7     1159.61     1160.36     52.62 o 
  -8  -3   7     3148.59     3151.72    100.26 o 
  -6  -3   7     2707.69     2920.35     80.82 o 
  -4  -3   7     7446.00     8053.52    220.59 o 
  -2  -3   7    14212.01    14680.52    507.13 o 
   0  -3   7      411.88      422.74     36.12 o 
   2  -3   7     1513.49     1633.37     47.62 o 
   4  -3   7      727.84      753.79     30.04 o 
   6  -3   7      768.71      541.84     57.11 o 
   8  -3   7      653.24      698.05     70.78 o 
  10  -3   7       24.91       84.94     61.51 o 
  12  -3   7       57.01       25.38     73.22 o 
  14  -3   7        2.10      -86.89     86.89 o 
  16  -3   7       20.72       67.36    105.93 o 
 -19  -2   7        3.40      -94.21    101.05 o 
 -17  -2   7        9.53        6.33     54.65 o 
 -15  -2   7      161.06      181.41     45.95 o 
 -13  -2   7      817.13      878.82     50.70 o 
 -11  -2   7       29.86       32.34     29.46 o 
  -9  -2   7    13205.36    12705.78    386.78 o 
  -7  -2   7    17396.03    17465.72    546.29 o 
  -5  -2   7    34688.66    33616.11    861.90 o 
  -3  -2   7    69385.02    71836.98   2217.58 o 
  -1  -2   7    34246.86    36239.56   1061.61 o 
   1  -2   7    90219.41    93517.13   2767.78 o 
   3  -2   7     1554.37     1493.72     44.99 o 
   5  -2   7     7749.29     7673.89    235.05 o 
   7  -2   7     1523.63     1562.11     96.90 o 
   9  -2   7      237.60      261.81     56.87 o 
  11  -2   7       86.05      131.80     63.95 o 
  13  -2   7       50.01       36.61     78.10 o 
  15  -2   7       50.84       67.85     92.26 o 
 -20  -1   7        9.52     -129.85    129.85 o 
 -18  -1   7      165.62      212.95     62.90 o 
 -16  -1   7      101.58      -24.93     49.19 o 
 -14  -1   7     1973.03     2179.13     90.70 o 
 -12  -1   7     3171.50     3217.50    111.79 o 
 -10  -1   7     3050.58     2973.69    104.05 o 
  -8  -1   7    14583.81    14697.84    433.52 o 
  -6  -1   7      150.78      182.93     19.36 o 
  -4  -1   7    11625.36    12300.02    352.27 o 
  -2  -1   7     1033.99     1031.00     37.04 o 
   0  -1   7     6084.08     6518.06    219.51 o 
   2  -1   7     9889.04     9713.62    291.22 o 
   4  -1   7     6418.90     6622.61    198.15 o 
   6  -1   7    11872.58    11665.56    429.76 o 
   8  -1   7      917.25      911.51     57.25 o 
  10  -1   7     3001.82     3308.34    142.66 o 
  12  -1   7       32.90       22.77     52.11 o 
  14  -1   7       97.99       82.01     83.47 o 
  16  -1   7        8.11      -26.36    102.51 o 
 -19   0   7        7.74      -50.68     63.98 o 
 -17   0   7      480.72      441.29     61.58 o 
 -15   0   7      271.96      225.24     48.38 o 
 -13   0   7     1606.09     1558.01     74.11 o 
 -11   0   7     1386.00     1316.28     60.49 o 
  -9   0   7      889.44      924.20     42.57 o 
  -7   0   7     1818.75     1842.24     66.77 o 
  -5   0   7      205.46      235.14     18.88 o 
  -3   0   7     1382.24     1505.15     52.02 o 
  -1   0   7     1454.97     1418.12     47.97 o 
   1   0   7        5.18       -3.77      9.13 o 
   3   0   7      643.87      709.73     40.27 o 
   5   0   7      508.39      540.69     65.90 o 
   7   0   7       47.80      114.75     30.92 o 
   9   0   7      422.26      383.21     43.43 o 
  11   0   7      345.88      327.25     85.67 o 
  13   0   7       32.91       -8.90     54.98 o 
  15   0   7        0.38      -42.96     88.84 o 
 -20   1   7        7.08      -21.48    134.73 o 
 -18   1   7      152.49       84.15     62.43 o 
 -16   1   7       83.08      -24.52     51.62 o 
 -14   1   7     1999.57     2134.48     92.87 o 
 -12   1   7     3234.94     3100.82    113.50 o 
 -10   1   7     3049.99     3108.81    106.49 o 
  -8   1   7    13716.73    13887.34    434.16 o 
  -6   1   7      192.58      184.02     24.39 o 
  -4   1   7    10454.28    11019.62    352.19 o 
  -2   1   7      936.53      998.43     37.50 o 
   0   1   7     7620.29     7997.74    219.54 o 
   2   1   7    10004.47     9548.00    357.34 o 
   4   1   7     6470.19     6287.34    243.87 o 
   6   1   7    11676.18    11451.25    348.91 o 
   8   1   7     1061.03     1013.64     55.61 o 
  10   1   7     2993.41     3334.49    142.43 o 
  12   1   7       26.87       32.16     50.15 o 
  14   1   7      108.20       70.90     50.36 o 
  16   1   7       10.65       -9.56     71.74 o 
 -19   2   7        2.57      -47.28     66.56 o 
 -17   2   7       12.75      -56.53     56.53 o 
 -15   2   7      122.46      101.47     49.25 o 
 -13   2   7      863.91      857.89     55.13 o 
 -11   2   7       65.19      212.49     67.00 o 
  -9   2   7    13051.34    12735.33    388.79 o 
  -7   2   7    18904.21    18837.31    548.66 o 
  -5   2   7    34141.76    33055.55   1244.95 o 
  -3   2   7    73310.73    76669.80   2217.68 o 
  -1   2   7    33661.98    34655.68   1061.12 o 
   1   2   7    91196.99    91820.48   2767.62 o 
   3   2   7     1670.14     1589.87     66.00 o 
   5   2   7     7903.85     7722.14    288.71 o 
   7   2   7     1898.64     1954.81    104.22 o 
   9   2   7      288.72      296.50     40.59 o 
  11   2   7       87.19      159.73     47.05 o 
  13   2   7       29.94       37.15     46.46 o 
  15   2   7       50.42       23.72     55.34 o 
 -18   3   7        5.94      -49.27     63.91 o 
 -16   3   7      192.39      235.69     69.71 o 
 -14   3   7       10.51      -44.85     45.65 o 
 -12   3   7     2462.98     2296.47     95.20 o 
 -10   3   7     1113.65     1240.52     57.09 o 
  -8   3   7     2841.20     2848.32    129.78 o 
  -6   3   7     2688.35     2775.02    121.10 o 
  -4   3   7     5747.42     6235.14    279.26 o 
  -2   3   7    12877.92    13123.18    520.47 o 
   0   3   7      224.67      220.83     14.60 o 
   2   3   7     1030.19     1183.27    101.53 o 
   4   3   7      830.61      774.37     72.25 o 
   6   3   7      765.61      647.07     32.19 o 
   8   3   7      829.13      758.21     96.27 o 
  10   3   7       75.44       26.96     37.60 o 
  12   3   7       53.70       56.13     43.49 o 
  14   3   7        4.47       19.76     51.39 o 
  16   3   7       17.23      -12.25     60.72 o 
 -17   4   7       18.78       46.58     61.99 o 
 -15   4   7       13.82       17.12     54.64 o 
 -13   4   7      275.54      311.49     49.23 o 
 -11   4   7      704.19      786.49     52.67 o 
  -9   4   7     3082.08     3042.00    131.44 o 
  -7   4   7     2999.01     3096.70    138.34 o 
  -5   4   7    12474.03    12376.99    472.10 o 
  -3   4   7    15843.79    15168.84    590.68 o 
  -1   4   7     5464.10     5203.70    162.83 o 
   1   4   7    17119.71    16468.98    436.41 o 
   3   4   7      166.13      220.70     38.33 o 
   5   4   7     3350.22     3502.56    136.76 o 
   7   4   7      100.26       43.79     26.14 o 
   9   4   7       42.55       43.03     33.87 o 
  11   4   7       49.52        5.68     37.67 o 
  13   4   7        2.01       33.43     48.36 o 
  15   4   7       19.82       27.12     58.40 o 
 -18   5   7       63.11       70.91     68.93 o 
 -16   5   7      424.31      308.20     64.38 o 
 -14   5   7      290.42      419.42     57.31 o 
 -12   5   7     2637.15     2737.77    144.28 o 
 -10   5   7      419.21      572.91    105.93 o 
  -8   5   7     8378.72     8162.64    314.97 o 
  -6   5   7      931.70      957.12     63.39 o 
  -4   5   7     1908.61     1862.16     88.17 o 
  -2   5   7     1736.52     1822.67    100.31 o 
   0   5   7     2968.27     2895.23    103.62 o 
   2   5   7     5429.80     5560.81    226.08 o 
   4   5   7     7206.28     7060.32    279.58 o 
   6   5   7     6839.97     6643.68    363.67 o 
   8   5   7      791.53      738.58     63.25 o 
  10   5   7     1693.66     1781.58    105.97 o 
  12   5   7       12.24       14.18     62.83 o 
  14   5   7      114.65      144.26    139.37 o 
 -17   6   7      148.96       41.69     96.99 o 
 -15   6   7      362.41      416.36     86.09 o 
 -13   6   7      182.06      217.45     71.98 o 
 -11   6   7      894.76      786.93     88.11 o 
  -9   6   7      771.51      842.85     68.38 o 
  -7   6   7     4628.61     4408.88    189.89 o 
  -5   6   7     1342.16     1428.99    157.67 o 
  -3   6   7    10488.68    10161.07    406.40 o 
  -1   6   7      392.20      422.13     41.98 o 
   1   6   7     5764.93     5701.07    345.12 o 
   3   6   7      330.73      362.54     54.18 o 
   5   6   7      360.00      389.15     66.63 o 
   7   6   7      379.38      412.10     53.90 o 
   9   6   7       99.18      107.65     56.39 o 
  11   6   7      184.01      233.39     66.22 o 
  13   6   7       92.28       13.76     72.67 o 
 -16   7   7      120.28       42.01     94.38 o 
 -14   7   7       28.01      -98.09    141.07 o 
 -12   7   7      235.50      341.73     77.10 o 
 -10   7   7       59.68       86.47     65.28 o 
  -8   7   7     1912.13     1881.67    105.99 o 
  -6   7   7      286.86      268.70     55.58 o 
  -4   7   7     2202.84     2003.98    108.60 o 
  -2   7   7      910.55      875.74     59.98 o 
   0   7   7     1481.58     1504.96    129.36 o 
   2   7   7      775.28      750.77     79.08 o 
   4   7   7      238.22      328.03     65.90 o 
   6   7   7      148.48       93.24     68.34 o 
   8   7   7      194.20      263.08     62.76 o 
  10   7   7       32.81      -24.01     64.37 o 
  12   7   7       26.66      -13.18    129.36 o 
 -15   8   7        1.59       24.47     94.11 o 
 -13   8   7       22.82      -81.98     81.98 o 
 -11   8   7       33.77       60.05     77.45 o 
  -9   8   7     1196.48     1277.99    141.07 o 
  -7   8   7     1598.72     1615.99    101.68 o 
  -5   8   7     4459.38     4668.76    200.44 o 
  -3   8   7     8530.39     8269.93    325.05 o 
  -1   8   7     2335.59     2259.14    177.20 o 
   1   8   7     5978.11     6256.58    350.49 o 
 -12   9   7      355.83      279.78     90.90 o 
 -10   9   7      100.76       90.25     82.06 o 
  -8   9   7     1004.17      834.61     89.56 o 
  -6   9   7      480.81      540.88     73.30 o 
  -4   9   7      417.78      310.42     64.01 o 
  -2   9   7      770.97      693.66    103.98 o 
   2   9   7      417.04      406.14     86.89 o 
 -11  10   7       16.33      -60.16     90.41 o 
  -9  10   7       75.05       68.37     83.04 o 
  -7  10   7        2.84       59.16     82.01 o 
  -5  10   7      114.76      139.58     72.88 o 
  -3  10   7       58.92       -6.35     65.90 o 
  -8  11   7       95.36      -62.97    122.04 o 
  -7 -11   8      182.91      225.52    114.23 o 
  -5 -11   8      245.99      308.06     80.16 o 
  -3 -11   8       36.35       14.33     74.50 o 
  -1 -11   8      223.07      129.84     75.75 o 
   1 -11   8       59.90       18.35     72.61 o 
   3 -11   8      166.88      118.13    110.32 o 
 -10 -10   8       93.87       76.64    114.71 o 
  -8 -10   8      125.53      203.07    107.39 o 
  -6 -10   8      521.02      484.24    106.90 o 
  -4 -10   8      196.46      139.61     96.16 o 
  -2 -10   8     2251.03     2225.27    125.80 o 
   0 -10   8       26.06       50.72     64.50 o 
   2 -10   8     1530.85     1815.73    107.63 o 
   4 -10   8      113.21       -2.93    103.98 o 
   6 -10   8      447.29      390.52    104.46 o 
 -13  -9   8       60.80       26.85    114.71 o 
 -11  -9   8      351.04      532.08    116.67 o 
  -9  -9   8      262.50      267.50    101.53 o 
  -7  -9   8     1486.01     1531.80    136.68 o 
  -5  -9   8      250.39      200.45     81.76 o 
  -3  -9   8     2013.75     1921.69    111.54 o 
  -1  -9   8      145.99      141.66     43.33 o 
   1  -9   8      740.12      807.53     54.98 o 
   3  -9   8      233.74      216.96     57.60 o 
   5  -9   8      148.85      134.50     79.81 o 
   7  -9   8      157.41      198.22     64.26 o 
   9  -9   8       26.46       69.80     94.70 o 
 -14  -8   8      240.75      146.21     74.82 o 
 -12  -8   8       43.49       68.72     65.40 o 
 -10  -8   8      938.55      851.29     71.99 o 
  -8  -8   8       67.72       33.39     87.87 o 
  -6  -8   8      383.65      293.79     50.32 o 
  -4  -8   8       44.10       52.12     44.78 o 
  -2  -8   8      150.44      180.99     47.03 o 
   0  -8   8        6.08       34.93     37.32 o 
   2  -8   8       13.88       33.32     29.93 o 
   4  -8   8       29.24        8.43     48.75 o 
   6  -8   8       81.75      177.72     54.80 o 
   8  -8   8       20.23       -2.44     80.54 o 
  10  -8   8      230.42      277.76     99.09 o 
 -15  -7   8      143.28      126.19     72.60 o 
 -13  -7   8      132.29      -35.65     63.43 o 
 -11  -7   8     1291.02     1345.56    106.90 o 
  -9  -7   8      947.60      831.35     66.14 o 
  -7  -7   8     3909.73     3976.70    170.25 o 
  -5  -7   8     2977.71     2709.78    117.24 o 
  -3  -7   8     2213.95     2131.74    105.58 o 
  -1  -7   8     3619.68     3662.26    208.68 o 
   1  -7   8     1000.45     1026.09     59.00 o 
   3  -7   8      306.50      259.10     40.36 o 
   5  -7   8     2012.36     1867.84     96.52 o 
   7  -7   8      481.05      438.11     57.19 o 
   9  -7   8      324.10      334.87     83.96 o 
  11  -7   8      113.13       19.53     95.68 o 
 -16  -6   8       24.03        3.81     73.13 o 
 -14  -6   8       96.00       45.81     62.88 o 
 -12  -6   8      283.22      200.34     77.37 o 
 -10  -6   8      766.77      787.58     64.67 o 
  -8  -6   8     2213.69     2137.25     99.73 o 
  -6  -6   8     7002.00     6839.65    256.38 o 
  -4  -6   8     4235.97     3976.20    153.07 o 
  -2  -6   8    30009.11    28772.32   1036.14 o 
   0  -6   8      127.16      143.16     46.37 o 
   2  -6   8    20831.58    21097.35    628.37 o 
   4  -6   8      439.95      492.20     36.82 o 
   6  -6   8     6888.56     7360.27    278.35 o 
   8  -6   8      973.38      927.48     90.31 o 
  10  -6   8      345.28      535.01     89.82 o 
  12  -6   8      114.42       49.30     93.72 o 
 -17  -5   8      110.84      240.17    117.64 o 
 -15  -5   8      125.33      122.52     63.93 o 
 -13  -5   8      302.39      308.84     63.70 o 
 -11  -5   8      270.49      377.04     39.79 o 
  -9  -5   8     1699.28     1811.06    181.83 o 
  -7  -5   8     2604.22     2540.06    346.34 o 
  -5  -5   8     2476.10     2439.68    109.25 o 
  -3  -5   8     3333.99     3202.88    129.74 o 
  -1  -5   8     1327.04     1414.47     72.13 o 
   1  -5   8     1407.39     1499.84     74.66 o 
   3  -5   8      969.01      980.79     45.73 o 
   5  -5   8      732.48      759.62     53.94 o 
   7  -5   8      425.78      343.66     63.95 o 
   9  -5   8      248.08      288.98     72.25 o 
  11  -5   8       16.83       79.57     83.47 o 
  13  -5   8       14.58       -2.93     92.26 o 
 -18  -4   8        6.38       10.24     74.17 o 
 -16  -4   8       40.57      135.75     62.63 o 
 -14  -4   8      180.83      163.17     55.13 o 
 -12  -4   8       21.26       66.05     41.70 o 
 -10  -4   8      270.69      260.65     33.25 o 
  -8  -4   8      657.73      779.50     40.99 o 
  -6  -4   8     7243.83     7339.82    223.21 o 
  -4  -4   8      618.79      666.02     46.06 o 
  -2  -4   8    21226.45    22126.79    803.40 o 
   0  -4   8       28.08       11.23     24.51 o 
   2  -4   8    23914.85    24188.13    716.96 o 
   4  -4   8     2941.23     3083.88    100.51 o 
   6  -4   8     1741.04     1671.01     81.13 o 
   8  -4   8      661.27      709.28     77.13 o 
  10  -4   8       39.64      112.76     71.27 o 
  12  -4   8       36.64       37.10     80.54 o 
  14  -4   8      129.36      170.36    101.05 o 
 -19  -3   8        3.16       65.50    135.70 o 
 -17  -3   8        2.84       25.41    121.30 o 
 -15  -3   8        3.42       25.12     55.68 o 
 -13  -3   8      108.63      244.85     64.68 o 
 -11  -3   8     3046.08     2996.39    101.71 o 
  -9  -3   8      239.67      278.40     41.23 o 
  -7  -3   8    18882.93    17793.50    454.61 o 
  -5  -3   8    11337.91    11250.85    330.50 o 
  -1  -3   8      851.76      904.37     34.56 o 
   1  -3   8     3002.99     3134.08     99.85 o 
   3  -3   8      772.36      762.09     30.82 o 
   5  -3   8     4698.55     4748.54    151.12 o 
   7  -3   8     3708.06     3754.09    163.55 o 
   9  -3   8      510.25      444.70     68.83 o 
  11  -3   8      960.13     1101.75    102.02 o 
  13  -3   8       12.42       34.17     85.43 o 
  15  -3   8       33.32      120.08    101.53 o 
 -18  -2   8       21.00       11.95     71.12 o 
 -16  -2   8      325.52      294.66     63.58 o 
 -14  -2   8      548.24      534.17     49.13 o 
 -12  -2   8      547.20      574.52     41.52 o 
 -10  -2   8     1983.44     1843.10     75.06 o 
  -8  -2   8      474.35      537.76     31.68 o 
  -6  -2   8     9197.73     9724.82    273.14 o 
  -4  -2   8      801.31      765.48     30.92 o 
  -2  -2   8     2441.00     2786.72     89.06 o 
   0  -2   8     1368.31     1423.81     50.40 o 
   2  -2   8      566.12      539.57     22.53 o 
   4  -2   8      802.77      757.87     51.08 o 
   6  -2   8      188.35      181.90     33.22 o 
   8  -2   8      135.18      209.39     41.21 o 
  10  -2   8      147.81      153.66     48.18 o 
  12  -2   8       18.35      -22.94     72.25 o 
  14  -2   8       50.36       31.24     88.35 o 
  16  -2   8        9.55      -83.47    106.42 o 
 -19  -1   8       33.64      -49.95     65.39 o 
 -17  -1   8       19.49      -54.45     54.45 o 
 -15  -1   8      122.73      109.37     46.88 o 
 -13  -1   8        9.29       54.42     38.37 o 
 -11  -1   8     4169.77     4079.52    133.81 o 
  -9  -1   8     4130.76     4135.17    131.42 o 
  -7  -1   8    10306.62    10031.11    314.97 o 
  -5  -1   8    13701.42    14165.82    417.05 o 
  -3  -1   8    17309.41    18235.50    537.78 o 
  -1  -1   8    13405.96    13568.34    387.19 o 
   1  -1   8     2869.72     2910.53     88.91 o 
   3  -1   8     1159.15     1196.12     41.51 o 
   5  -1   8     6681.21     6461.17    193.51 o 
   7  -1   8     2643.00     2660.90    113.91 o 
   9  -1   8      848.92      876.85     58.03 o 
  11  -1   8      389.17      327.74     54.33 o 
  13  -1   8       50.13       61.51     78.10 o 
  15  -1   8       66.54       26.36     94.21 o 
 -20   0   8       13.11      100.94     70.66 o 
 -18   0   8      102.90      -18.76     59.03 o 
 -16   0   8       93.60      135.32     51.99 o 
 -14   0   8      622.45      660.51     51.97 o 
 -12   0   8        9.88        8.58     34.45 o 
 -10   0   8      161.37      173.41     30.48 o 
  -8   0   8     9104.42     8630.67    265.20 o 
  -6   0   8    24148.80    24342.45    731.78 o 
  -4   0   8    16602.05    15974.60    481.13 o 
  -2   0   8   104420.36   100821.20   3013.25 o 
   0   0   8      933.33     1068.72     45.95 o 
   2   0   8   110675.43   108373.79   3968.98 o 
   4   0   8     8835.05     8258.86    308.75 o 
   6   0   8    13529.39    13025.11    484.59 o 
   8   0   8     1718.16     1943.10     91.72 o 
  10   0   8      332.85      375.05     49.27 o 
  12   0   8       23.67      -51.35     51.35 o 
  14   0   8       60.65       88.23     64.70 o 
  16   0   8        2.10      -72.77     72.77 o 
 -19   1   8       44.41       -2.25     64.71 o 
 -17   1   8       31.96      -55.44     55.44 o 
 -15   1   8      136.83       88.69     46.88 o 
 -13   1   8       17.70       32.68     38.82 o 
 -11   1   8     4094.60     3922.50    135.16 o 
  -9   1   8     3962.43     3949.73    133.16 o 
  -7   1   8    10946.05    10689.81    316.82 o 
  -5   1   8    12763.36    13249.52    518.46 o 
  -3   1   8    16927.35    17585.40    537.70 o 
  -1   1   8    12050.57    12169.62    386.74 o 
   1   1   8     2860.31     2715.05     87.68 o 
   3   1   8      882.26      844.98     76.15 o 
   5   1   8     6376.99     6022.07    239.38 o 
   7   1   8     2719.39     2672.55    113.56 o 
   9   1   8      733.73      744.35     55.46 o 
  11   1   8      403.67      337.91     51.99 o 
  13   1   8       39.97      -56.60     56.60 o 
  15   1   8       64.82       43.12     56.73 o 
 -18   2   8       24.25       87.26     62.96 o 
 -16   2   8      350.54      368.19     56.44 o 
 -14   2   8      664.89      579.61     52.95 o 
 -12   2   8      464.59      526.92     52.65 o 
 -10   2   8     2292.68     2276.04     81.21 o 
  -8   2   8      816.59      889.72     49.88 o 
  -6   2   8    11756.90    12052.23    397.29 o 
  -4   2   8      560.97      571.48     28.67 o 
   0   2   8     1382.58     1431.59     49.01 o 
   2   2   8      741.68      641.15     34.09 o 
   4   2   8      884.92      867.94     45.77 o 
   6   2   8       96.41       64.92     47.35 o 
   8   2   8      210.01      273.58     38.58 o 
  10   2   8      136.56       83.99     43.64 o 
  12   2   8        9.03       32.88     43.51 o 
  14   2   8       54.64       78.15     52.51 o 
  16   2   8        8.55       29.14     84.99 o 
 -19   3   8        5.03       56.66     98.61 o 
 -17   3   8        9.50       48.60     60.16 o 
 -15   3   8       16.65       24.01     50.64 o 
 -13   3   8      107.44      164.55     44.60 o 
 -11   3   8     2669.12     2859.56    108.97 o 
  -9   3   8      180.72      205.28     43.03 o 
  -7   3   8    17771.78    16950.29    658.84 o 
  -5   3   8    10983.01    10820.02    419.52 o 
  -3   3   8     4868.85     4554.89    141.48 o 
  -1   3   8      694.62      721.74     31.72 o 
   1   3   8     2997.67     3112.82     98.53 o 
   3   3   8      970.19      916.98     46.09 o 
   5   3   8     4938.71     4849.45    184.70 o 
   7   3   8     4125.06     4357.50    163.67 o 
   9   3   8      509.67      392.34     61.75 o 
  11   3   8     1023.92     1086.86     59.91 o 
  13   3   8        5.40       82.22     49.04 o 
  15   3   8       42.03      -23.43     58.40 o 
 -18   4   8        8.72        5.47     66.73 o 
 -16   4   8       57.73       47.96     58.61 o 
 -14   4   8      232.75      249.91     52.42 o 
 -12   4   8       11.42        2.91     43.30 o 
 -10   4   8      299.20      276.35     48.64 o 
  -8   4   8      704.11      816.97     79.57 o 
  -6   4   8     7264.34     7418.55    285.92 o 
  -4   4   8     1003.60     1000.98     39.81 o 
  -2   4   8    21220.70    22042.38    825.14 o 
   0   4   8       38.62      108.27     82.70 o 
   2   4   8    23868.91    23972.27    730.34 o 
   4   4   8     3082.47     3112.44    103.42 o 
   6   4   8     1887.25     1780.93     69.14 o 
   8   4   8      753.71      825.07     62.34 o 
  10   4   8       37.01       65.10     39.14 o 
  12   4   8       40.95      -23.07     23.07 o 
  14   4   8      133.67      200.72     74.99 o 
 -17   5   8      106.97       82.52     65.48 o 
 -15   5   8      101.42      145.94     64.89 o 
 -13   5   8      296.39      413.87     70.71 o 
 -11   5   8      287.48      294.08     57.16 o 
  -9   5   8     1742.98     1855.66    103.24 o 
  -7   5   8     2797.23     2590.94    119.58 o 
  -5   5   8     2732.69     2750.40    117.12 o 
  -3   5   8     3415.51     3218.65    134.66 o 
  -1   5   8     1496.52     1519.84     75.36 o 
   1   5   8     1442.40     1568.91     79.90 o 
   3   5   8     1060.57     1092.04     65.75 o 
   5   5   8      789.89      927.20     59.03 o 
   7   5   8      459.56      353.31     51.50 o 
   9   5   8      292.52      244.65     56.06 o 
  11   5   8       13.97      169.10     62.05 o 
  13   5   8       12.62      -68.95     68.95 o 
 -16   6   8       40.29      102.78     86.63 o 
 -14   6   8       94.19      210.16     78.36 o 
 -12   6   8      187.66      304.40     70.19 o 
 -10   6   8      678.48      889.25     75.09 o 
  -8   6   8     1831.48     1732.22    104.45 o 
  -6   6   8     6611.98     6526.80    266.34 o 
  -4   6   8     3640.31     3614.48    160.37 o 
  -2   6   8    29213.24    28201.38   1064.78 o 
   0   6   8       62.53       67.30     37.10 o 
   2   6   8    20365.73    20737.46   1132.50 o 
   4   6   8      416.77      486.43     52.67 o 
   6   6   8     6779.01     7261.83    294.06 o 
   8   6   8      895.79      820.37    209.66 o 
  10   6   8      363.26      349.16     68.01 o 
  12   6   8      109.26       60.66     71.14 o 
 -15   7   8      144.03      103.94     88.81 o 
 -13   7   8      140.10       75.15     77.79 o 
 -11   7   8     1359.51     1475.56     98.90 o 
  -9   7   8      750.16      699.29     75.30 o 
  -7   7   8     4203.57     4306.63    181.62 o 
  -5   7   8     2371.34     2405.15    123.89 o 
  -3   7   8     2456.77     2417.34    112.56 o 
  -1   7   8     2751.24     2692.15    137.97 o 
   1   7   8      688.92      658.51     90.31 o 
   3   7   8      149.37       90.80     68.83 o 
   5   7   8     1762.82     1770.02    140.59 o 
   7   7   8      701.71      716.60     85.91 o 
   9   7   8      232.74      168.90     84.94 o 
  11   7   8      172.96      162.30     74.58 o 
 -14   8   8      207.24      228.01     90.49 o 
 -12   8   8       46.47       61.91     78.46 o 
 -10   8   8      804.81      766.79     89.09 o 
  -8   8   8       76.59       17.63     65.07 o 
  -6   8   8      283.67      262.98    145.47 o 
  -4   8   8       30.03       11.13     53.64 o 
  -2   8   8       89.14      152.02     52.61 o 
   0   8   8       10.67       55.65     72.73 o 
   2   8   8       57.72      204.05     77.62 o 
   4   8   8       61.06       32.71     71.27 o 
   6   8   8       94.99      139.12     78.59 o 
   8   8   8       19.81      -61.99     80.06 o 
 -13   9   8       54.64       39.67     92.80 o 
 -11   9   8      376.50      383.08     90.61 o 
  -9   9   8      238.90      335.92     83.15 o 
  -7   9   8     1516.14     1665.49    107.24 o 
  -5   9   8      211.84      152.70     65.45 o 
  -3   9   8     1967.08     2045.82    171.34 o 
  -1   9   8      138.13      172.32     85.91 o 
   1   9   8      762.10      757.12    102.51 o 
 -10  10   8      109.34      170.01     91.11 o 
  -8  10   8      134.42      168.00    115.45 o 
  -6  10   8      524.53      625.69     85.05 o 
  -4  10   8      163.15      191.35    104.95 o 
  -2  10   8     2195.71     2362.63    190.38 o 
  -7  11   8      165.57      406.63    124.97 o 
  -6 -11   9      499.62      372.94    117.64 o 
  -4 -11   9       30.18       54.46     79.97 o 
  -2 -11   9      558.47      629.80    125.70 o 
   0 -11   9       71.93      -93.02    153.28 o 
   2 -11   9       97.08       46.37    109.83 o 
 -11 -10   9       12.07      -86.40    116.67 o 
  -9 -10   9       89.63     -109.83    109.83 o 
  -7 -10   9        6.19       75.17    103.00 o 
  -5 -10   9       46.29      -81.52     93.24 o 
  -3 -10   9       11.05       81.71     67.99 o 
  -1 -10   9        0.24      -67.46     67.46 o 
   1 -10   9       10.95      -79.91     81.52 o 
   3 -10   9       83.88      -33.19     93.24 o 
   5 -10   9       10.02      -93.72     95.68 o 
 -12  -9   9       92.53      -22.94    115.69 o 
 -10  -9   9      225.13      309.00    109.83 o 
  -8  -9   9      432.89      441.32     77.13 o 
  -6  -9   9      615.23      760.37     92.02 o 
  -4  -9   9      824.28      969.21     71.45 o 
  -2  -9   9      322.31      341.82     70.90 o 
   0  -9   9      533.33      574.21     51.43 o 
   2  -9   9      274.59      189.63     81.05 o 
   4  -9   9      382.30      371.28     60.74 o 
   6  -9   9      214.46      198.19     61.79 o 
   8  -9   9      258.64      267.50     97.63 o 
 -15  -8   9      114.50      132.77     78.46 o 
 -13  -8   9       28.68       62.51    121.79 o 
 -11  -8   9      253.38      188.13     64.74 o 
  -9  -8   9       47.08       75.06     56.08 o 
  -7  -8   9      551.79      481.33     55.49 o 
  -5  -8   9     1404.24     1417.79    110.32 o 
  -3  -8   9      518.60      427.16     54.28 o 
  -1  -8   9     7088.82     6860.45    218.92 o 
   1  -8   9     1153.38     1144.28    100.12 o 
   3  -8   9     3932.99     4075.94    171.63 o 
   5  -8   9      555.15      658.67     62.83 o 
   7  -8   9      850.01      878.18    101.05 o 
   9  -8   9      269.54      256.77     95.68 o 
 -16  -7   9        1.04       34.04     75.00 o 
 -14  -7   9       28.47       41.82     68.68 o 
 -12  -7   9       61.10       32.07     60.51 o 
 -10  -7   9        3.30       50.16     57.85 o 
  -8  -7   9      190.10      207.19     81.03 o 
  -6  -7   9      522.18      591.44     89.82 o 
  -4  -7   9      520.34      504.75     74.44 o 
  -2  -7   9      640.60      655.99     85.91 o 
   0  -7   9     1061.85     1033.63     55.74 o 
   2  -7   9       88.60       73.88     35.23 o 
   4  -7   9      776.72      763.88     56.77 o 
   6  -7   9      155.06      120.85     75.66 o 
   8  -7   9      203.08      369.53     85.43 o 
  10  -7   9      127.69      168.90     92.75 o 
  12  -7   9       88.49       64.92    103.49 o 
 -17  -6   9        1.75      136.53     79.16 o 
 -15  -6   9       57.80      -66.07     66.07 o 
 -13  -6   9      274.12      349.91     65.54 o 
 -11  -6   9      381.80      341.85     56.55 o 
  -9  -6   9     1038.79     1021.92     69.32 o 
  -7  -6   9      441.27      380.98     45.39 o 
  -5  -6   9     4969.45     4815.16    194.62 o 
  -3  -6   9     1231.83     1260.88     75.59 o 
  -1  -6   9    10648.08    10686.22    400.67 o 
   1  -6   9      637.24      666.39     45.55 o 
   3  -6   9     7427.88     7135.56    219.33 o 
   5  -6   9      542.02      513.31     50.22 o 
   7  -6   9     1525.70     1390.24    116.18 o 
   9  -6   9      333.18      340.73     83.47 o 
  11  -6   9       54.88       12.69     92.75 o 
  13  -6   9       30.50       46.86    103.49 o 
 -18  -5   9        1.75      -88.35    129.85 o 
 -16  -5   9        7.90      -26.85    115.20 o 
 -14  -5   9      526.41      471.75     67.48 o 
 -12  -5   9       60.55       78.45     52.61 o 
 -10  -5   9     6479.56     6246.47    251.24 o 
  -8  -5   9     1672.67     1609.44     88.02 o 
  -6  -5   9    20752.52    19566.83    727.97 o 
  -4  -5   9    11483.24    11097.39    413.94 o 
  -2  -5   9    11048.53    10672.48    394.80 o 
   0  -5   9     6312.58     6453.22    242.65 o 
   2  -5   9     1338.04     1307.99     58.40 o 
   4  -5   9      487.93      451.06     40.08 o 
   6  -5   9     2053.60     2058.52    141.07 o 
   8  -5   9     1130.15     1184.73    103.49 o 
  10  -5   9      264.69      256.77     83.47 o 
  12  -5   9      366.46      231.87     96.16 o 
  14  -5   9       22.40       30.75    106.90 o 
 -19  -4   9       38.65       82.95     81.50 o 
 -17  -4   9        3.09       64.46     69.25 o 
 -15  -4   9      220.15      402.01     65.17 o 
 -13  -4   9      544.19      545.65    103.24 o 
 -11  -4   9      225.21      270.19     37.31 o 
  -9  -4   9      839.76      750.69     42.04 o 
  -7  -4   9     1584.59     1599.06     65.32 o 
  -5  -4   9     3142.86     2943.81    141.34 o 
  -3  -4   9      814.61      776.61     44.01 o 
  -1  -4   9    13496.09    12759.84    482.63 o 
   1  -4   9      354.17      318.56     33.62 o 
   3  -4   9     9018.13     9157.29    271.20 o 
   5  -4   9     1167.24     1196.57     65.86 o 
   7  -4   9     1406.03     1585.01    122.04 o 
   9  -4   9      409.58      566.25     78.10 o 
  11  -4   9       65.66       21.48     79.08 o 
  13  -4   9       39.76       11.72     91.28 o 
 -18  -3   9       10.65       -2.90     72.55 o 
 -16  -3   9       23.58       91.98     61.57 o 
 -14  -3   9      233.34      237.72     54.40 o 
 -12  -3   9      402.60      354.20     81.03 o 
 -10  -3   9      248.32      248.55     39.06 o 
  -8  -3   9     2830.25     2900.46     82.00 o 
  -6  -3   9     1194.13     1142.00     57.00 o 
  -4  -3   9     2644.06     2826.58    109.42 o 
  -2  -3   9     2325.22     2498.06     87.51 o 
   0  -3   9     1617.71     1599.81     57.57 o 
   2  -3   9     3479.52     3915.72    106.25 o 
   4  -3   9      800.06      723.43     36.94 o 
   6  -3   9     2659.88     2931.28    115.88 o 
   8  -3   9     1275.34     1136.38     68.67 o 
  10  -3   9      104.45      173.78     71.76 o 
  12  -3   9       93.11      210.39     82.01 o 
  14  -3   9       36.72      -68.83     96.65 o 
 -19  -2   9       66.10      144.45     77.98 o 
 -17  -2   9       10.50      -51.04     66.25 o 
 -15  -2   9      263.21      281.20     48.55 o 
 -13  -2   9      115.95       92.34     37.81 o 
 -11  -2   9      565.63      580.34     37.93 o 
  -9  -2   9      483.06      462.81     32.65 o 
  -7  -2   9      124.59      128.19     18.70 o 
  -5  -2   9    26851.23    26618.21    805.73 o 
  -3  -2   9     2171.20     2464.31     88.87 o 
  -1  -2   9    87367.09    90015.07   2649.71 o 
   1  -2   9     6275.34     6266.69    199.07 o 
   3  -2   9    67026.98    67854.22   2008.78 o 
   5  -2   9    11211.34    11421.17    429.13 o 
   7  -2   9     6275.89     6332.20    272.63 o 
   9  -2   9     2250.31     2521.24    115.95 o 
  11  -2   9       67.11       77.10     54.30 o 
  13  -2   9      292.37      383.68     92.75 o 
  15  -2   9       29.66       41.00    102.02 o 
 -20  -1   9       16.40      111.89     89.82 o 
 -18  -1   9       19.73      -21.08     61.07 o 
 -16  -1   9       10.07       29.52     49.35 o 
 -14  -1   9      346.23      373.85     45.36 o 
 -12  -1   9       68.91      142.48     35.02 o 
 -10  -1   9    11919.00    11455.82    345.56 o 
  -8  -1   9     2482.31     2410.07     83.69 o 
  -6  -1   9    40873.91    39484.88   1183.45 o 
  -4  -1   9    19082.41    18296.81    552.80 o 
  -2  -1   9    16436.20    16312.20    489.99 o 
   0  -1   9     6790.80     6431.61    177.19 o 
   2  -1   9     2116.92     2320.09     77.74 o 
   4  -1   9     2088.45     2198.52     72.07 o 
   6  -1   9     1060.11     1037.83     68.34 o 
   8  -1   9     2175.27     2123.80     98.95 o 
  10  -1   9       31.10       45.92     47.83 o 
  12  -1   9      484.00      436.20     64.08 o 
  14  -1   9       22.47      -46.86     88.35 o 
 -19   0   9        3.24       79.86     64.76 o 
 -17   0   9       25.62      -54.21     54.21 o 
 -15   0   9      133.60       24.87     46.67 o 
 -13   0   9      789.81      694.17     49.62 o 
 -11   0   9      241.02      286.90     35.71 o 
  -9   0   9     6818.92     6965.15    217.42 o 
  -7   0   9      180.40      201.90     24.65 o 
  -5   0   9    10841.42    11456.15    347.44 o 
  -3   0   9      540.02      614.30     28.01 o 
  -1   0   9     1149.31     1289.75     46.36 o 
   1   0   9     3113.76     2892.75     92.04 o 
   3   0   9       38.62       27.32     21.96 o 
   5   0   9     1446.42     1450.06     70.51 o 
   7   0   9       12.38       -3.59     33.64 o 
   9   0   9      396.33      365.75     47.19 o 
  11   0   9      143.00       79.30     51.70 o 
  13   0   9       12.43      -50.53     59.42 o 
  15   0   9       16.28      -28.80     94.70 o 
 -20   1   9       15.83      185.25     73.69 o 
 -18   1   9       10.50      -38.00     61.16 o 
 -16   1   9        6.45        4.95     51.41 o 
 -14   1   9      220.25      245.48     46.23 o 
 -12   1   9       87.18      160.85     38.52 o 
 -10   1   9    11214.49    11088.36    346.68 o 
  -8   1   9     2456.68     2380.54     86.12 o 
  -6   1   9    40233.72    39433.46   1469.80 o 
  -4   1   9    18412.48    18441.21    552.92 o 
  -2   1   9    16100.92    16286.53    489.92 o 
   0   1   9     5511.50     5150.56    175.97 o 
   2   1   9     2339.38     2481.84     96.58 o 
   4   1   9     2130.36     2077.89    101.53 o 
   6   1   9      948.83      931.09     53.23 o 
   8   1   9     2053.53     1917.07     96.15 o 
  10   1   9       21.52       91.64     46.29 o 
  12   1   9      484.91      464.12    104.46 o 
  14   1   9       25.71       79.37     65.67 o 
 -19   2   9       72.66       86.61     68.19 o 
 -17   2   9       24.16       34.51     57.85 o 
 -15   2   9      289.85      325.26     52.62 o 
 -13   2   9      278.13      260.29     43.92 o 
 -11   2   9      547.02      520.38     41.62 o 
  -9   2   9      726.86      754.72     39.48 o 
  -7   2   9      123.97      142.52     39.54 o 
  -5   2   9    26586.82    27059.55    806.42 o 
  -3   2   9     2630.47     3120.32     90.06 o 
  -1   2   9    86167.75    87281.99   2649.13 o 
   1   2   9     6695.61     6747.95    198.54 o 
   3   2   9    66473.81    66219.99   2461.96 o 
   5   2   9    11121.27    11579.99    428.67 o 
   7   2   9     6356.88     5498.61    483.02 o 
   9   2   9     2284.25     2335.97    112.83 o 
  11   2   9       71.27       45.74     49.93 o 
  13   2   9      275.51      242.24     52.12 o 
  15   2   9       30.84       13.09     58.42 o 
 -18   3   9        9.11       13.94     65.22 o 
 -16   3   9       27.98      -55.07     55.07 o 
 -14   3   9      181.91      129.54     48.82 o 
 -12   3   9      407.71      393.83     46.01 o 
 -10   3   9      220.98      191.74     46.98 o 
  -8   3   9     2709.86     2559.75    124.02 o 
  -6   3   9     1353.66     1193.85     64.45 o 
  -4   3   9     2355.08     2567.20     88.11 o 
  -2   3   9     2704.24     2905.16     87.19 o 
   0   3   9     1717.94     1655.29     56.14 o 
   2   3   9     3555.77     3817.23    151.69 o 
   4   3   9      932.43      852.07     46.81 o 
   6   3   9     2286.95     2420.47    111.91 o 
   8   3   9     1274.45     1175.16     96.65 o 
  10   3   9       62.85       76.93     38.71 o 
  12   3   9       88.64       32.06     46.24 o 
  14   3   9       29.37      -12.04     55.17 o 
 -19   4   9       33.94      129.91     96.89 o 
 -17   4   9        2.73       -5.01     62.50 o 
 -15   4   9      247.10      289.39     58.77 o 
 -13   4   9      631.78      575.02     54.88 o 
 -11   4   9      176.28      264.23     82.01 o 
  -9   4   9      915.97      960.87     63.17 o 
  -7   4   9     1930.21     1879.75     88.04 o 
  -5   4   9     4079.51     3978.75    117.01 o 
  -3   4   9      799.97      721.45     45.48 o 
  -1   4   9    13911.74    13443.31    405.89 o 
   1   4   9      327.83      386.26     32.45 o 
   3   4   9     8902.06     8673.14    334.93 o 
   5   4   9     1127.17     1134.11     51.03 o 
   7   4   9     1429.53     1673.47     71.19 o 
   9   4   9      411.03      443.95     43.64 o 
  11   4   9       72.99       76.71    100.07 o 
  13   4   9       44.26       59.97     70.06 o 
 -18   5   9        1.70      -10.61    133.78 o 
 -16   5   9       15.06      -57.68     91.04 o 
 -14   5   9      562.04      598.41     80.13 o 
 -12   5   9       47.94       -9.88    146.44 o 
 -10   5   9     6498.08     6715.48    262.85 o 
  -8   5   9     1654.82     1679.21     95.08 o 
  -6   5   9    21056.35    20250.78    750.02 o 
  -4   5   9    11702.99    11281.90    426.35 o 
  -2   5   9    10986.75    10695.57    405.69 o 
   0   5   9     6279.13     6345.35    247.41 o 
   2   5   9     1410.24     1369.85     77.42 o 
   4   5   9      435.42      365.71     65.90 o 
   6   5   9     2141.95     2209.63    107.84 o 
   8   5   9     1265.57     1274.00     80.78 o 
  10   5   9      225.27      236.74     95.43 o 
  12   5   9      372.09      286.46     71.73 o 
  14   5   9       13.12       54.17     82.25 o 
 -17   6   9        7.95      -63.18     92.00 o 
 -15   6   9       38.63      102.55     82.58 o 
 -13   6   9      407.19      460.01     76.52 o 
 -11   6   9      342.20      177.60     85.18 o 
  -9   6   9     1217.30     1191.13     79.85 o 
  -7   6   9      487.82      530.45     65.90 o 
  -5   6   9     5250.45     5095.10    203.11 o 
  -3   6   9     1385.26     1316.35     75.10 o 
  -1   6   9    10929.66    10908.67    411.68 o 
   1   6   9      666.24      686.33     79.57 o 
   3   6   9     7328.03     6841.38    396.38 o 
   5   6   9      463.64      468.59     57.48 o 
   7   6   9     1469.17     1365.76     86.44 o 
   9   6   9      278.65      303.51     66.95 o 
  11   6   9       70.85      -47.31     74.69 o 
  13   6   9       24.64        9.95    154.25 o 
 -16   7   9        1.51      173.10    128.87 o 
 -14   7   9       61.83       24.13    108.37 o 
 -12   7   9      108.83      162.88     75.26 o 
 -10   7   9       39.38        5.24     60.53 o 
  -8   7   9      271.93      305.23     64.39 o 
  -6   7   9      281.93      283.62     60.05 o 
  -4   7   9      543.55      587.85     58.40 o 
  -2   7   9      425.38      544.80     54.65 o 
   0   7   9      993.03      877.20     97.14 o 
   2   7   9       20.07       41.98     68.83 o 
   4   7   9      656.40      638.50     86.40 o 
   6   7   9      198.35       18.06     74.20 o 
   8   7   9      183.01      375.38     88.35 o 
  10   7   9      149.89      114.71     87.87 o 
  12   7   9       84.40       93.87     79.51 o 
 -15   8   9       90.32      167.24    149.13 o 
 -13   8   9       51.62      100.43     86.46 o 
 -11   8   9      232.95      315.77     79.75 o 
  -9   8   9       65.85      139.36     73.18 o 
  -7   8   9      592.39      488.54     70.72 o 
  -5   8   9     1373.16     1358.30     87.34 o 
  -3   8   9      599.03      642.45     62.69 o 
  -1   8   9     6840.58     7126.46    400.77 o 
   1   8   9     1219.63     1295.54    114.71 o 
   3   8   9     3844.87     4478.75    273.85 o 
   5   8   9      519.45      630.69     93.24 o 
   7   8   9      801.55      895.75    104.46 o 
   9   8   9      241.70      199.16     96.16 o 
 -12   9   9       88.67       65.71    118.86 o 
 -10   9   9      278.25      300.36    153.03 o 
  -8   9   9      425.35      398.47     97.63 o 
  -6   9   9      693.08      808.35    143.03 o 
  -4   9   9      892.05      961.72    102.51 o 
  -2   9   9      363.00      378.80     97.63 o 
   0   9   9      531.90      548.68    101.05 o 
   2   9   9      189.04      207.46     90.80 o 
   4   9   9      427.54      334.38     90.80 o 
 -11  10   9       14.30       92.26    150.35 o 
  -9  10   9       97.74      176.12     88.82 o 
  -7  10   9        7.14       98.47     80.80 o 
  -5  10   9       45.94       41.57     75.60 o 
  -3  10   9       13.55      166.46    105.93 o 
  -1  10   9        1.02       46.86     98.61 o 
  -6  11   9      546.26      481.80    140.59 o 
  -5 -11  10       54.75      -92.26     92.26 o 
  -3 -11  10      257.97      219.66     78.50 o 
  -1 -11  10       45.15       21.10     75.76 o 
   1 -11  10      106.57       78.59    111.30 o 
 -10 -10  10      182.12      230.41    121.06 o 
  -8 -10  10      153.41      141.56    106.90 o 
  -6 -10  10      457.84      361.72    107.88 o 
  -4 -10  10       14.58      -90.31     90.31 o 
  -2 -10  10      494.24      438.33     72.82 o 
   0 -10  10      542.72      644.40     75.03 o 
   2 -10  10      407.53      480.82    105.44 o 
   4 -10  10      497.48      442.26    115.69 o 
 -13  -9  10       54.49       92.26    120.08 o 
 -11  -9  10       18.52       13.36     67.68 o 
  -9  -9  10      658.77      706.20     75.20 o 
  -7  -9  10       68.40       62.95     59.08 o 
  -5  -9  10     2028.71     2076.94    116.38 o 
  -3  -9  10      401.90      404.89     60.74 o 
  -1  -9  10     1797.13     1744.47    127.18 o 
   1  -9  10      768.87      943.41    104.51 o 
   3  -9  10      314.13      378.17     62.39 o 
   5  -9  10      126.80      128.00     63.31 o 
   7  -9  10       52.75       35.63     90.31 o 
 -14  -8  10       68.81       71.72     76.27 o 
 -12  -8  10      243.40      306.44     69.20 o 
 -10  -8  10      141.03      161.15     58.33 o 
  -8  -8  10      734.32      672.51     82.25 o 
  -6  -8  10      733.96      669.68     62.20 o 
  -4  -8  10      106.67      138.86     49.06 o 
  -2  -8  10      782.39      737.00     61.10 o 
   0  -8  10      336.39      380.31     43.98 o 
   2  -8  10      170.32      188.82     44.73 o 
   4  -8  10      108.94       25.15     76.64 o 
   6  -8  10       29.04       42.47     80.54 o 
   8  -8  10       41.97       53.21     89.33 o 
  10  -8  10       30.66      -18.06    101.05 o 
 -15  -7  10       34.19       77.35     73.88 o 
 -13  -7  10       77.18       23.67     65.98 o 
 -11  -7  10      105.03       22.70     56.99 o 
  -9  -7  10      417.63      444.51     61.02 o 
  -7  -7  10     1852.70     1852.72    106.94 o 
  -5  -7  10      753.85      886.12     64.37 o 
  -3  -7  10     3912.69     3964.79    178.22 o 
  -1  -7  10      294.56      363.53     47.95 o 
   1  -7  10     2416.00     2513.85     95.73 o 
   3  -7  10     1540.11     1599.89     83.70 o 
   5  -7  10      716.23      633.79     57.41 o 
   7  -7  10     1029.72     1075.39    102.51 o 
   9  -7  10      512.94      563.32     97.63 o 
  11  -7  10      145.84      142.05    103.98 o 
 -16  -6  10       45.72       61.68     73.25 o 
 -14  -6  10      535.54      702.38     76.09 o 
 -12  -6  10      124.39      112.27     54.88 o 
 -10  -6  10     1608.36     1710.93    100.95 o 
  -8  -6  10      402.24      344.44     45.91 o 
  -6  -6  10     4033.15     3924.38    164.47 o 
  -4  -6  10     2204.67     2015.35     94.06 o 
  -2  -6  10     3467.67     3233.20    138.76 o 
   0  -6  10     8027.95     7805.89    298.71 o 
   2  -6  10     5614.42     6104.95    192.48 o 
   4  -6  10     2901.18     3056.93    164.75 o 
   6  -6  10     3678.51     4014.03    226.50 o 
   8  -6  10      223.37      323.64     81.03 o 
  10  -6  10     1246.39     1338.99    124.97 o 
  12  -6  10       35.95      -39.54    100.56 o 
 -17  -5  10       63.87      -12.20    113.25 o 
 -15  -5  10        6.84       26.31     64.80 o 
 -13  -5  10      282.71      206.83     60.31 o 
 -11  -5  10       62.87       54.60     49.38 o 
  -9  -5  10      388.03      492.00     71.76 o 
  -7  -5  10       45.72       25.42     38.15 o 
  -5  -5  10      406.48      357.69     43.45 o 
  -3  -5  10      604.89      604.30     45.20 o 
  -1  -5  10     2548.95     2607.90    112.35 o 
   1  -5  10     1381.07     1431.79     76.67 o 
   3  -5  10     1042.37     1285.67     70.06 o 
   5  -5  10      649.12      664.78    101.05 o 
   7  -5  10      539.05      719.53     79.08 o 
   9  -5  10      100.96      -67.85     73.22 o 
  11  -5  10       91.18       90.80     91.28 o 
  13  -5  10        4.32       35.15    102.02 o 
 -18  -4  10       12.36      106.28     75.51 o 
 -16  -4  10      122.19      143.92     65.91 o 
 -14  -4  10       45.69       80.98     55.23 o 
 -12  -4  10     2083.48     2075.92     86.94 o 
 -10  -4  10      128.77      169.00     33.10 o 
  -8  -4  10     4131.49     3940.16    129.23 o 
  -6  -4  10      399.59      328.36     36.86 o 
  -4  -4  10     4032.45     4027.10    158.25 o 
  -2  -4  10     1432.35     1452.76     70.19 o 
   0  -4  10    10988.07    11090.18    339.85 o 
   2  -4  10     1477.58     1457.19     48.41 o 
   4  -4  10     8046.86     7759.24    286.83 o 
   6  -4  10     2169.64     1997.50    126.92 o 
   8  -4  10      536.88      542.33     77.13 o 
  10  -4  10      680.30      769.32     93.72 o 
  12  -4  10       26.40      137.66     90.80 o 
  14  -4  10       44.44      -29.78    106.90 o 
 -19  -3  10       16.56       92.02     81.15 o 
 -17  -3  10        5.17       62.78     68.14 o 
 -15  -3  10       47.59       84.75     57.59 o 
 -13  -3  10      298.26      308.04     58.09 o 
 -11  -3  10       61.76      106.53     53.45 o 
  -9  -3  10     9497.96     8974.21    275.06 o 
  -7  -3  10     4217.87     4066.02    128.19 o 
  -5  -3  10    34512.42    32550.97   1208.35 o 
  -3  -3  10    37366.06    36656.89   1077.99 o 
  -1  -3  10     8200.11     7794.31    237.52 o 
   1  -3  10    14698.81    13622.08    404.22 o 
   3  -3  10      319.43      258.56     25.42 o 
   5  -3  10     1494.29     1503.92     77.08 o 
   7  -3  10     1296.23     1320.83     78.32 o 
   9  -3  10      243.20      246.51     68.34 o 
  11  -3  10      217.66       34.17     78.59 o 
  13  -3  10       86.94       34.17     91.77 o 
 -18  -2  10       19.20        0.24     97.87 o 
 -16  -2  10      114.07      150.04     62.15 o 
 -14  -2  10      193.27      186.68     53.84 o 
 -12  -2  10     2592.69     2438.25     97.36 o 
 -10  -2  10      182.18      245.38     35.71 o 
  -8  -2  10     5030.04     4763.90    133.92 o 
  -6  -2  10      201.18      226.14     21.94 o 
  -4  -2  10     8359.64     8848.25    307.36 o 
  -2  -2  10     3981.41     4279.56    140.81 o 
   0  -2  10      822.72      886.70     37.01 o 
   2  -2  10     2731.57     2788.12    101.40 o 
   4  -2  10      779.13      735.21     44.15 o 
   6  -2  10      172.87      149.75     37.53 o 
   8  -2  10      118.57      117.48     54.67 o 
  10  -2  10       58.54      -51.32     51.32 o 
  12  -2  10       45.97      106.42     81.03 o 
  14  -2  10       20.62       55.16     98.61 o 
 -19  -1  10        1.29       97.75    100.56 o 
 -17  -1  10       73.77      115.55     62.51 o 
 -15  -1  10       46.65       76.46     45.67 o 
 -13  -1  10      507.36      604.76     46.43 o 
 -11  -1  10      504.30      406.88     37.44 o 
  -9  -1  10     3802.80     3787.55    120.63 o 
  -7  -1  10     4939.13     4987.89    157.84 o 
  -5  -1  10     2870.17     2806.87     82.92 o 
  -3  -1  10     8326.26     8325.30    255.41 o 
  -1  -1  10      554.37      644.33     32.78 o 
   1  -1  10     2779.49     2764.15     95.95 o 
   3  -1  10     1898.99     1973.66     66.63 o 
   5  -1  10      327.51      304.38     36.32 o 
   7  -1  10     2008.60     2128.17     98.67 o 
   9  -1  10     1845.57     1673.83     94.53 o 
  11  -1  10      117.95      140.56     95.92 o 
  13  -1  10      338.34      235.04     68.46 o 
  15  -1  10       19.79      -35.15    100.07 o 
 -20   0  10        6.17       -5.32     70.07 o 
 -18   0  10      250.28      221.91     61.72 o 
 -16   0  10      478.50      460.14     56.91 o 
 -14   0  10      246.75      375.25     62.05 o 
 -12   0  10     2579.06     2530.54     97.07 o 
 -10   0  10     1268.24     1208.06     57.42 o 
  -8   0  10     8975.24     9166.02    282.30 o 
  -6   0  10       12.52       14.82     20.40 o 
  -4   0  10     1825.99     1696.06     60.78 o 
  -2   0  10      198.94      232.76     18.59 o 
   0   0  10    38407.11    38438.69   1150.27 o 
   2   0  10     5398.80     5162.01    196.36 o 
   4   0  10    16362.54    16240.86    601.48 o 
   6   0  10     5826.33     5929.01    228.57 o 
   8   0  10      238.53      228.69     43.29 o 
  10   0  10     1373.49     1658.74    118.13 o 
  12   0  10      259.40      196.06     60.92 o 
  14   0  10       62.89      135.52     68.90 o 
 -19   1  10        1.74      -45.54     64.53 o 
 -17   1  10       57.31       38.92     56.29 o 
 -15   1  10       71.69       72.11     48.41 o 
 -13   1  10      416.42      537.33     48.42 o 
 -11   1  10      554.21      482.47     41.21 o 
  -9   1  10     3436.49     3470.70    121.85 o 
  -7   1  10     4968.85     5011.95    197.74 o 
  -5   1  10     2353.54     2128.07     82.69 o 
  -3   1  10     8386.38     8467.21    255.62 o 
   1   1  10     3359.03     3236.61     95.23 o 
   3   1  10     2020.37     1943.80    122.52 o 
   5   1  10      534.47      509.77     37.53 o 
   7   1  10     1951.48     2079.38     97.57 o 
   9   1  10     1980.09     1777.89     93.29 o 
  11   1  10      109.05      101.40     52.46 o 
  13   1  10      335.42      318.50     65.85 o 
  15   1  10       15.01       13.45     60.17 o 
 -18   2  10       32.02       89.71     63.76 o 
 -16   2  10      124.12      134.56     55.28 o 
 -14   2  10      248.96      252.38     47.49 o 
 -12   2  10     2977.96     2943.11    102.85 o 
 -10   2  10       73.02       13.13     42.20 o 
  -8   2  10     5565.50     5216.07    196.67 o 
  -6   2  10      216.59      216.89     24.91 o 
  -4   2  10    10730.01    11493.99    308.51 o 
  -2   2  10     4484.36     4762.30    140.59 o 
   2   2  10     3619.47     3731.68    125.13 o 
   4   2  10      633.60      644.94     41.82 o 
   6   2  10      368.10      278.70     70.78 o 
   8   2  10      101.43      121.80     40.77 o 
  10   2  10       99.12       39.69     47.47 o 
  12   2  10       47.25      -70.25     94.70 o 
  14   2  10       14.42        2.64     55.99 o 
 -19   3  10       16.48      104.20     70.44 o 
 -17   3  10        8.67       28.36     60.37 o 
 -15   3  10       43.85       46.24     63.71 o 
 -13   3  10      312.16      351.74     48.87 o 
 -11   3  10       86.49      136.15     52.48 o 
  -9   3  10     9564.43     9150.21    350.18 o 
  -7   3  10     4006.55     3922.55    164.49 o 
  -5   3  10    35401.24    33802.79    999.49 o 
  -3   3  10    36717.30    35289.30   1077.88 o 
  -1   3  10     8315.95     7749.33    236.59 o 
   1   3  10    14298.84    13139.74    403.26 o 
   3   3  10      414.16      389.40     30.61 o 
   5   3  10     1515.87     1478.86     73.08 o 
   7   3  10     1140.04     1204.19     70.48 o 
   9   3  10      248.59      146.35     51.26 o 
  11   3  10      200.10       98.16     45.04 o 
  13   3  10       86.56       19.04     53.39 o 
 -18   4  10        8.05      -32.51     68.53 o 
 -16   4  10      110.92      213.26     61.72 o 
 -14   4  10       59.61      101.25     68.44 o 
 -12   4  10     2201.28     2256.56    118.83 o 
 -10   4  10      109.86      128.73     61.51 o 
  -8   4  10     4138.16     4111.53    169.43 o 
  -6   4  10      278.41      231.57     75.66 o 
  -4   4  10     4096.92     3991.68    162.10 o 
  -2   4  10     1385.65     1351.68     69.50 o 
   0   4  10    11263.33    11336.25    422.39 o 
   2   4  10     1093.40     1188.64    100.07 o 
   4   4  10     7792.78     7506.72    426.15 o 
   6   4  10     1835.50     1634.32    113.25 o 
   8   4  10      529.88      500.76     58.84 o 
  10   4  10      648.63      551.70     68.09 o 
  12   4  10       27.02      -99.57    106.42 o 
  14   4  10       39.95        3.37     77.28 o 
 -17   5  10       59.91       72.58     89.39 o 
 -15   5  10        5.85       17.61     78.34 o 
 -13   5  10      306.68      358.55     72.17 o 
 -11   5  10       65.05       17.40     57.76 o 
  -9   5  10      351.70      437.06     57.24 o 
  -7   5  10       29.36       34.11     44.16 o 
  -5   5  10      338.49      335.27     44.69 o 
  -3   5  10      594.41      628.01     47.74 o 
  -1   5  10     2640.05     2662.58    115.78 o 
   1   5  10     1302.03     1479.57    117.16 o 
   3   5  10      978.65     1286.34     76.44 o 
   5   5  10      495.86      529.71     54.99 o 
   7   5  10      428.63      508.65     82.98 o 
   9   5  10       76.67       36.79     58.25 o 
  11   5  10       65.13       21.30     65.59 o 
  13   5  10        5.95       -6.03     75.31 o 
 -16   6  10       64.38      214.01     89.19 o 
 -14   6  10      504.22      651.46     85.70 o 
 -12   6  10      128.09      158.21     68.11 o 
 -10   6  10     1621.05     1781.82    107.24 o 
  -8   6  10      243.13      164.69    142.78 o 
  -6   6  10     4271.84     4196.41    173.75 o 
  -4   6  10     1962.84     1725.68     98.06 o 
  -2   6  10     3654.66     3431.58    144.77 o 
   0   6  10     7850.32     8037.23    307.27 o 
   2   6  10     5623.47     6108.18    352.93 o 
   4   6  10     2880.82     2966.96    194.28 o 
   6   6  10     3514.95     3750.92    235.77 o 
   8   6  10      271.82      224.86    115.69 o 
  10   6  10     1200.80     1322.33     95.22 o 
  12   6  10       37.25       49.97    172.07 o 
 -15   7  10       25.32      -84.91     86.72 o 
 -13   7  10      117.04       73.83     78.62 o 
 -11   7  10      146.85      149.76     72.24 o 
  -9   7  10      683.31      777.50     70.61 o 
  -7   7  10     2222.57     2349.66    117.45 o 
  -5   7  10     1138.98     1178.26     73.98 o 
  -3   7  10     4850.48     4957.56    187.24 o 
  -1   7  10      289.94      279.29     49.14 o 
   1   7  10     2840.75     2808.80    184.03 o 
   3   7  10     1144.19     1202.31    117.64 o 
   5   7  10      795.42      711.72     93.24 o 
   7   7  10      920.34      937.24    107.39 o 
   9   7  10      457.05      431.52    102.02 o 
  11   7  10      112.28       41.00     96.65 o 
 -14   8  10       81.95      185.92     94.11 o 
 -12   8  10      232.69      216.31     85.12 o 
 -10   8  10      162.09      218.00     78.00 o 
  -8   8  10      619.93      513.52     77.17 o 
  -6   8  10      705.40      749.00     91.77 o 
  -4   8  10      103.07      145.96     58.15 o 
  -2   8  10      700.63      661.10     65.28 o 
   0   8  10      492.85      519.88     93.72 o 
   2   8  10      131.86      127.89     84.94 o 
   4   8  10      185.18      140.59     79.57 o 
   6   8  10       21.38      -35.63     83.47 o 
   8   8  10       50.31       50.77     91.28 o 
  10   8  10       36.35       51.26     98.12 o 
 -13   9  10       39.49       41.52     96.11 o 
 -11   9  10       20.28       48.42     86.90 o 
  -9   9  10      625.71      839.98     94.19 o 
  -7   9  10       46.70      100.66     72.60 o 
  -5   9  10     2110.32     2168.78    122.63 o 
  -3   9  10      349.35      493.95     70.42 o 
  -1   9  10     1876.13     1959.91    152.30 o 
   1   9  10      668.05      779.08    114.23 o 
   3   9  10      364.17      516.46     98.12 o 
   5   9  10       93.17      153.28     92.26 o 
 -10  10  10      197.53      201.64     96.53 o 
  -8  10  10      155.03       99.59     84.50 o 
  -6  10  10      519.98      683.63    188.18 o 
  -4  10  10       15.18       20.50    109.34 o 
  -2  10  10      549.64      664.37    117.64 o 
   0  10  10      504.07      334.87    111.30 o 
  -5  11  10       48.92       56.14    127.89 o 
  -4 -11  11      217.76      303.97     81.80 o 
  -2 -11  11      300.44      313.25    111.05 o 
   0 -11  11      116.83      110.32    107.88 o 
  -9 -10  11      200.01      341.70    112.76 o 
  -7 -10  11      150.60      190.87    104.46 o 
  -5 -10  11      106.18      -66.39     98.61 o 
  -3 -10  11      173.31      239.76     79.08 o 
  -1 -10  11       67.92      110.08     79.32 o 
   1 -10  11      191.17      142.05    100.56 o 
   3 -10  11       36.45      -40.03    106.42 o 
 -12  -9  11       17.36      -22.66     71.31 o 
 -10  -9  11       82.27      113.70     67.62 o 
  -8  -9  11       35.28       14.95     60.25 o 
  -6  -9  11      773.66      634.45     69.92 o 
  -4  -9  11       71.95       73.71     95.43 o 
  -2  -9  11     1119.17     1268.22     67.94 o 
   0  -9  11      131.32      113.82     48.61 o 
   2  -9  11      707.59      673.11     69.98 o 
   4  -9  11      292.05      272.28     63.12 o 
   6  -9  11       17.09      122.04     93.24 o 
 -13  -8  11      196.31      188.02     73.25 o 
 -11  -8  11      938.85      936.45    104.71 o 
  -9  -8  11      363.73      433.01     68.83 o 
  -7  -8  11     1615.32     1417.99     85.24 o 
  -5  -8  11      777.18      777.54    103.73 o 
  -3  -8  11      697.28      684.81     62.56 o 
  -1  -8  11      719.93      715.89     62.40 o 
   1  -8  11      849.70      891.53     55.43 o 
   3  -8  11      607.93      633.60     86.40 o 
   5  -8  11      447.23      377.34     87.38 o 
   7  -8  11      506.80      603.84     98.12 o 
   9  -8  11       66.13      173.78     99.58 o 
 -16  -7  11       35.51      -31.58     77.15 o 
 -14  -7  11       37.62       51.99     71.31 o 
 -12  -7  11      101.09       80.18     64.14 o 
 -10  -7  11      140.75       96.57     56.34 o 
  -8  -7  11      410.92      463.36     58.07 o 
  -6  -7  11       46.26        5.43     46.05 o 
  -4  -7  11      304.06      302.94     96.90 o 
  -2  -7  11      102.79      103.83     44.15 o 
   0  -7  11      450.98      495.51     43.11 o 
   2  -7  11      318.28      391.85     51.88 o 
   4  -7  11       24.17       29.62     48.67 o 
   6  -7  11       45.98      -59.55     76.15 o 
   8  -7  11       47.69       90.80     87.38 o 
  10  -7  11       38.34      -96.65     96.65 o 
 -17  -6  11       50.81      110.97     79.01 o 
 -15  -6  11       86.68      116.91     71.21 o 
 -13  -6  11      144.42      144.54     63.08 o 
 -11  -6  11      803.86      855.37     70.17 o 
  -9  -6  11      228.62      274.82     52.45 o 
  -7  -6  11     1218.58     1185.38     68.28 o 
  -5  -6  11      591.99      539.36     69.56 o 
  -3  -6  11      120.60      116.43     39.68 o 
  -1  -6  11     2984.17     2636.45    126.49 o 
   1  -6  11     1306.13     1305.83     62.60 o 
   3  -6  11     2535.54     2213.38    107.69 o 
   5  -6  11      643.54      622.88     83.47 o 
   7  -6  11     1532.91     1357.05    114.23 o 
   9  -6  11       84.21      146.93     85.91 o 
  11  -6  11      535.82      376.85    105.93 o 
 -18  -5  11       14.15        4.35     79.57 o 
 -16  -5  11       88.33      115.52     71.12 o 
 -14  -5  11       25.82        0.73    100.07 o 
 -12  -5  11       68.09       55.69     54.63 o 
 -10  -5  11      290.84      243.77     81.03 o 
  -8  -5  11     2701.94     2622.90    119.17 o 
  -6  -5  11     6190.65     5988.94    235.23 o 
  -4  -5  11     8449.33     7948.08    301.44 o 
  -2  -5  11    17087.03    16188.69    599.98 o 
   0  -5  11     2197.62     2169.94    120.08 o 
   2  -5  11     7429.72     7661.40    287.52 o 
   4  -5  11      368.41      375.35     43.23 o 
   6  -5  11       57.64       35.63     64.44 o 
   8  -5  11      266.38      198.68     78.10 o 
  10  -5  11      225.78      225.52     90.31 o 
  12  -5  11       28.70      -34.66     98.61 o 
 -17  -4  11       95.25      119.85     79.08 o 
 -15  -4  11       96.32       73.12     59.67 o 
 -13  -4  11     1390.27     1465.75     71.07 o 
 -11  -4  11     1908.87     1997.58     81.83 o 
  -9  -4  11     1495.56     1576.99     65.35 o 
  -7  -4  11     3515.51     3304.22    131.64 o 
  -5  -4  11     2535.80     2792.74    117.17 o 
  -3  -4  11     4353.11     4257.53    174.31 o 
  -1  -4  11      276.26      444.85     61.02 o 
   1  -4  11     2798.04     2687.87     90.81 o 
   3  -4  11     2374.10     2483.25     85.72 o 
   5  -4  11     1159.33     1126.42     64.13 o 
   7  -4  11     1386.72     1503.49    120.08 o 
   9  -4  11       97.29       62.48     73.22 o 
  11  -4  11      204.54      311.93     95.68 o 
  13  -4  11       10.44      145.47    102.02 o 
 -18  -3  11       29.50       52.89     73.66 o 
 -16  -3  11      114.50      209.45     64.60 o 
 -14  -3  11      316.32      398.69     58.28 o 
 -12  -3  11     1275.67     1227.53     65.85 o 
 -10  -3  11     1032.22      946.45     59.47 o 
  -8  -3  11      689.56      725.03     39.09 o 
  -4  -3  11      227.44      299.32     21.00 o 
  -2  -3  11     2484.37     2377.69     80.05 o 
   0  -3  11     1468.71     1490.29     69.27 o 
   2  -3  11      854.88      804.42     41.60 o 
   4  -3  11      177.36      239.74     37.24 o 
   6  -3  11      161.70      127.50     42.30 o 
   8  -3  11      227.61      375.70     63.46 o 
  10  -3  11      309.89      255.79     81.03 o 
  12  -3  11       72.47       36.61     89.82 o 
  14  -3  11       32.28      225.52    110.81 o 
 -19  -2  11       17.40      127.07     78.35 o 
 -17  -2  11      207.56      266.66     71.01 o 
 -15  -2  11     1091.22     1023.55    117.64 o 
 -13  -2  11      417.41      530.48     57.70 o 
 -11  -2  11     6390.11     6212.53    201.17 o 
  -9  -2  11     1024.72     1040.82     43.09 o 
  -7  -2  11    13960.77    13650.29    419.91 o 
  -5  -2  11      347.63      403.33     24.89 o 
  -3  -2  11     1191.41     1285.51     50.52 o 
  -1  -2  11     2262.95     2194.57     73.31 o 
   1  -2  11     5492.89     5476.86    161.34 o 
   3  -2  11     6461.46     6217.24    228.51 o 
   5  -2  11     2041.30     1866.29     87.67 o 
   7  -2  11     5516.48     5618.31    211.37 o 
   9  -2  11      107.35      141.33     52.27 o 
  11  -2  11     1354.31     1445.33     90.48 o 
  13  -2  11      107.29      177.20     96.65 o 
 -20  -1  11       10.06      -41.76     85.96 o 
 -18  -1  11        3.77        3.51     72.07 o 
 -16  -1  11      118.34      129.31     50.58 o 
 -14  -1  11      100.21       49.33     41.74 o 
 -12  -1  11     1158.57     1195.37     60.06 o 
 -10  -1  11      353.67      358.94     34.35 o 
  -8  -1  11    11788.82    11507.38    356.03 o 
  -6  -1  11    16188.77    16308.12    465.41 o 
  -4  -1  11    20887.35    21116.80    655.71 o 
  -2  -1  11    49990.89    49764.05   1464.15 o 
   0  -1  11     3287.33     3402.95    116.35 o 
   2  -1  11    19359.19    19286.01    579.71 o 
   4  -1  11       53.91       74.71     30.78 o 
   6  -1  11     3358.29     3565.51    144.16 o 
   8  -1  11      924.77      840.48     59.37 o 
  10  -1  11       21.70        8.18     52.28 o 
  12  -1  11       37.01        4.67     61.35 o 
  14  -1  11        6.50       44.91     95.68 o 
 -19   0  11        2.89      -16.42     65.49 o 
 -17   0  11       64.10      111.83     56.54 o 
 -15   0  11        2.74       -3.92     46.57 o 
 -13   0  11       17.95      -37.61     48.55 o 
 -11   0  11      566.31      586.98     41.35 o 
  -9   0  11        6.58       10.56     34.88 o 
  -7   0  11     4475.65     4328.56    139.34 o 
  -5   0  11      531.55      547.79     29.64 o 
  -3   0  11     6225.79     6441.23    198.21 o 
  -1   0  11     2248.23     2246.73     75.13 o 
   1   0  11     1196.42     1246.37     53.30 o 
   3   0  11     1034.59      986.58     55.84 o 
   5   0  11       27.35       -8.52     60.04 o 
   7   0  11       52.89       69.39     43.20 o 
   9   0  11        2.28      -35.92     59.07 o 
  11   0  11        9.03      -54.41     54.41 o 
  13   0  11        0.64       23.06     66.23 o 
 -20   1  11       11.43       85.84     70.47 o 
 -18   1  11        2.64      100.04     84.11 o 
 -16   1  11       87.31       73.68     51.76 o 
 -14   1  11       71.06      122.66     45.03 o 
 -12   1  11     1138.04     1282.10     60.39 o 
 -10   1  11      271.36      278.71     46.16 o 
  -8   1  11    12014.54    11882.45    443.25 o 
  -6   1  11    14832.05    14418.79    465.04 o 
  -4   1  11    21624.95    22512.44    656.10 o 
  -2   1  11    48876.41    48105.06   1463.80 o 
   0   1  11     3832.28     3945.77    116.28 o 
   2   1  11    19911.71    19298.02    711.27 o 
   4   1  11       84.52       79.19     27.09 o 
   6   1  11     3349.59     3386.52    142.72 o 
   8   1  11      718.52      719.25     56.57 o 
  10   1  11       10.49       -8.68     49.48 o 
  12   1  11       24.11      -32.13     58.30 o 
  14   1  11        4.16      -68.71     68.71 o 
 -19   2  11       15.09      -68.36     68.36 o 
 -17   2  11      224.12      288.38     61.40 o 
 -15   2  11     1075.70      992.95     65.47 o 
 -13   2  11      495.05      637.19     78.05 o 
 -11   2  11     6757.40     6599.34    254.09 o 
  -9   2  11     1121.93     1091.09     64.45 o 
  -7   2  11    14427.44    14019.67    420.77 o 
  -5   2  11      410.16      406.94     38.62 o 
  -3   2  11     1218.30     1345.48     51.75 o 
  -1   2  11     2216.74     2097.53     71.89 o 
   1   2  11     4896.79     4896.82    159.99 o 
   3   2  11     5961.44     5739.11    227.43 o 
   5   2  11     1892.95     1750.36     85.59 o 
   7   2  11     5076.87     4739.42    303.63 o 
   9   2  11      200.93      256.30     73.22 o 
  11   2  11     1344.92     1366.44     85.68 o 
  13   2  11      107.26       74.62     66.36 o 
 -18   3  11       24.92      -34.19     65.32 o 
 -16   3  11      116.68      210.68     59.27 o 
 -14   3  11      228.74      238.32     52.31 o 
 -12   3  11     1392.78     1462.45     86.09 o 
 -10   3  11      862.28      757.10    101.29 o 
  -8   3  11      525.50      527.23     51.64 o 
  -6   3  11      348.00      305.66     28.66 o 
  -4   3  11      207.73      260.09     24.13 o 
  -2   3  11     2420.75     2354.79     78.97 o 
   0   3  11     1558.07     1556.47     58.86 o 
   2   3  11     1209.04     1148.37     53.25 o 
   4   3  11      206.51      274.92     33.21 o 
   6   3  11      236.32      258.91     39.64 o 
   8   3  11      213.83      265.52     46.40 o 
  10   3  11      315.70      299.23     85.91 o 
  12   3  11       80.52       27.36     50.04 o 
  14   3  11       25.30       77.36     79.04 o 
 -17   4  11       99.93      142.19     86.32 o 
 -15   4  11       99.37       82.97     73.85 o 
 -13   4  11     1431.72     1546.28     96.48 o 
 -11   4  11     1962.64     1995.71    111.36 o 
  -9   4  11     1465.22     1453.38     88.18 o 
  -7   4  11     3238.25     2947.46    137.12 o 
  -5   4  11     2646.10     2776.64    121.47 o 
  -3   4  11     4781.91     4716.96    178.86 o 
  -1   4  11      230.19      329.84     35.00 o 
   1   4  11     2667.89     2624.87    112.85 o 
   3   4  11     2329.50     2200.08    156.70 o 
   5   4  11     1047.60      979.22     94.70 o 
   7   4  11     1298.02     1478.60    126.43 o 
   9   4  11       76.09       10.61     55.36 o 
  11   4  11      178.41      209.00     67.40 o 
  13   4  11       11.94       31.73     74.94 o 
 -18   5  11       17.11      193.04     96.29 o 
 -16   5  11       86.35        7.38     83.35 o 
 -14   5  11       32.57       61.51     71.79 o 
 -12   5  11       98.78       65.50     63.76 o 
 -10   5  11      323.50      323.92     59.61 o 
  -8   5  11     2747.93     2633.46    127.10 o 
  -6   5  11     6386.20     6250.95    243.71 o 
  -4   5  11     8461.57     8076.17    310.38 o 
  -2   5  11    17238.87    16556.78    616.49 o 
   0   5  11     2212.17     2051.29     98.19 o 
   2   5  11     7336.03     7536.50    429.57 o 
   4   5  11      371.15      409.93     50.05 o 
   6   5  11       92.50      186.10     51.69 o 
   8   5  11      347.32      239.18     71.27 o 
  10   5  11      210.33      309.02     68.46 o 
  12   5  11       41.21       -1.30     73.47 o 
 -17   6  11       47.03       46.47     92.85 o 
 -15   6  11       66.16       13.93    127.16 o 
 -13   6  11      146.67      219.04     68.73 o 
 -11   6  11      732.26      745.96     77.62 o 
  -9   6  11      349.28      363.19     62.83 o 
  -7   6  11      930.99      965.85     73.95 o 
  -5   6  11      850.95      871.14     68.10 o 
  -3   6  11      209.86      192.32     43.91 o 
  -1   6  11     3545.22     3284.89    221.86 o 
   1   6  11     1708.14     1641.64    127.41 o 
   3   6  11     2926.69     2729.23    166.95 o 
   5   6  11      708.80      780.55     90.31 o 
   7   6  11     1624.13     1371.20    123.50 o 
   9   6  11       93.52       20.56    109.59 o 
  11   6  11      527.58      398.14     80.68 o 
 -16   7  11       47.09      127.08     96.30 o 
 -14   7  11       44.70      100.03     85.59 o 
 -12   7  11      162.81      172.19     78.18 o 
 -10   7  11      179.24       98.15     68.26 o 
  -8   7  11      452.72      520.01     69.42 o 
  -6   7  11       45.64       54.79     53.68 o 
  -4   7  11      409.10      340.42     55.20 o 
  -2   7  11       35.25       55.37     46.86 o 
   0   7  11      425.86      436.89     87.87 o 
   2   7  11      267.43      478.87     87.87 o 
   4   7  11        8.15      -65.41     73.22 o 
   6   7  11        5.17      -22.45     80.54 o 
   8   7  11       61.89      -48.33     86.89 o 
  10   7  11       33.80       58.09     96.16 o 
 -13   8  11      183.30      410.16     92.01 o 
 -11   8  11      836.15      735.71     92.32 o 
  -9   8  11      341.38      483.16     74.39 o 
  -7   8  11     1517.93     1472.36     97.18 o 
  -5   8  11      757.23      745.37     77.37 o 
  -3   8  11      646.01      737.91     67.32 o 
  -1   8  11      710.85      735.64    103.98 o 
   1   8  11      908.52      889.89    110.32 o 
   3   8  11      575.06      543.80     97.14 o 
   5   8  11      521.63      609.21     99.09 o 
   7   8  11      445.82      507.18    102.51 o 
   9   8  11       97.02       66.39    101.05 o 
 -12   9  11       22.14        5.33     93.40 o 
 -10   9  11       90.22        8.18    113.98 o 
  -8   9  11       29.90       93.14    148.64 o 
  -6   9  11      772.14      797.04     83.71 o 
  -4   9  11       97.39       75.33     69.99 o 
  -2   9  11     1165.88     1403.42    137.66 o 
   0   9  11      129.30       35.63     96.16 o 
   2   9  11      686.12      735.64    115.69 o 
   4   9  11      272.74      147.91     94.70 o 
   6   9  11       19.14       92.26    100.56 o 
  -9  10  11      177.65      125.29     90.88 o 
  -7  10  11      155.14      178.28     84.76 o 
  -5  10  11      113.70      115.48     76.97 o 
  -3  10  11      161.34       63.95    113.74 o 
  -1  10  11       64.39      134.24    108.86 o 
   1  10  11      185.83      281.66    110.81 o 
  -4  11  11      227.04      230.41    128.87 o 
  -8 -10  12       45.60       55.16    106.90 o 
  -6 -10  12      927.52     1033.90    130.82 o 
  -4 -10  12      182.31      211.45     68.53 o 
  -2 -10  12      392.81      408.47     59.30 o 
   0 -10  12      189.67      155.58     70.33 o 
   2 -10  12      195.66      143.38     67.19 o 
   4 -10  12      122.12       29.29     96.16 o 
 -11  -9  12      107.22       39.94    192.82 o 
  -9  -9  12       61.90       11.78     65.75 o 
  -7  -9  12      200.69      314.25     66.72 o 
  -5  -9  12      308.91      381.09     64.76 o 
  -3  -9  12      470.48      356.44     63.03 o 
  -1  -9  12      989.14     1252.41     68.36 o 
   1  -9  12      133.95      129.54     88.84 o 
   3  -9  12      817.52      958.86     77.79 o 
   5  -9  12        0.06       12.20     90.31 o 
 -14  -8  12        0.82      -21.97     75.88 o 
 -12  -8  12       94.32       54.25    143.27 o 
 -10  -8  12       42.33      155.60     64.91 o 
  -8  -8  12      443.21      409.61     63.03 o 
  -6  -8  12      314.68      356.73     59.42 o 
  -4  -8  12      799.33      691.53     88.84 o 
  -2  -8  12      468.20      503.66     64.19 o 
   0  -8  12      484.25      557.72     49.88 o 
   2  -8  12      344.35      455.87     61.68 o 
   4  -8  12       28.54      -14.16     79.08 o 
   6  -8  12      105.46      -11.72     88.84 o 
   8  -8  12        4.28       47.35     99.09 o 
 -15  -7  12      123.35       60.83     76.75 o 
 -13  -7  12      138.29      110.97     69.63 o 
 -11  -7  12       19.48        7.99     59.13 o 
  -9  -7  12       96.42      124.82     55.46 o 
  -7  -7  12      412.98      423.06     53.67 o 
  -5  -7  12     1438.94     1433.71     92.99 o 
  -3  -7  12      348.83      404.75     52.62 o 
  -1  -7  12     2673.92     2679.37    120.12 o 
   1  -7  12      170.69      137.68     72.73 o 
   3  -7  12     1566.85     1509.60     87.28 o 
   5  -7  12      401.79      486.68     86.89 o 
   7  -7  12       18.09       87.38     85.91 o 
   9  -7  12       77.67      -90.80     94.70 o 
 -16  -6  12       53.66      138.66    103.73 o 
 -14  -6  12      153.36      161.33     71.51 o 
 -12  -6  12      437.18      440.28     67.09 o 
 -10  -6  12     2250.29     2160.83    114.93 o 
  -8  -6  12      301.41      267.58     51.91 o 
  -6  -6  12     5841.52     5369.59    220.51 o 
  -4  -6  12       39.75       35.92     41.19 o 
  -2  -6  12     3815.71     3865.00    161.88 o 
   0  -6  12       69.50       93.63     43.66 o 
   2  -6  12     1030.71     1111.04     67.79 o 
   4  -6  12      203.45      232.36     71.27 o 
   6  -6  12       13.01      -50.28     74.20 o 
   8  -6  12      243.08      337.31     89.82 o 
  10  -6  12       59.57       -2.93     94.21 o 
 -17  -5  12       15.51      -57.62     74.26 o 
 -15  -5  12      121.72      120.81     68.66 o 
 -13  -5  12      340.11      355.55     73.95 o 
 -11  -5  12      892.97      821.44     82.98 o 
  -9  -5  12      957.41      848.96    113.01 o 
  -7  -5  12     1719.80     1465.20     77.21 o 
  -5  -5  12     1462.91     1357.45     72.83 o 
  -3  -5  12       42.20       58.30     46.37 o 
  -1  -5  12      174.59      154.40     38.00 o 
   1  -5  12      941.36      962.47     58.68 o 
   3  -5  12      643.31      852.86     55.96 o 
   5  -5  12      106.49      158.16     66.88 o 
   7  -5  12      494.85      682.43     90.31 o 
   9  -5  12       84.75      253.35     86.40 o 
  11  -5  12      198.92       86.40    100.07 o 
 -18  -4  12       11.52       57.11    123.01 o 
 -16  -4  12        9.82       -1.36     67.78 o 
 -14  -4  12      167.06      172.58     61.02 o 
 -12  -4  12       27.42       55.80     51.80 o 
 -10  -4  12     2956.40     2962.35    132.97 o 
  -8  -4  12     1828.60     1738.24     90.24 o 
  -6  -4  12     3789.34     3692.19    151.86 o 
  -4  -4  12     5273.51     5036.39    190.86 o 
  -2  -4  12      336.23      380.88     38.89 o 
   0  -4  12     2435.58     2422.18     84.52 o 
   2  -4  12     1581.45     1608.67     65.03 o 
   4  -4  12     1264.78     1082.07     66.05 o 
   6  -4  12      944.11     1021.18     67.40 o 
   8  -4  12     1021.12      818.62     96.65 o 
  10  -4  12      119.09      118.13     86.40 o 
  12  -4  12      184.01      160.11     99.58 o 
 -19  -3  12       40.03      127.27     78.93 o 
 -17  -3  12        0.13       66.38     67.68 o 
 -15  -3  12      268.20      320.57     90.31 o 
 -13  -3  12       32.72       47.89     40.60 o 
 -11  -3  12      200.36      122.84     49.06 o 
  -9  -3  12      188.30      184.54     32.13 o 
  -7  -3  12     3199.40     3100.80    124.39 o 
  -5  -3  12     7158.75     6507.07    260.75 o 
  -3  -3  12     5485.69     5164.51    159.05 o 
  -1  -3  12    26245.56    24853.90    751.21 o 
   1  -3  12      319.38      396.97     28.18 o 
   3  -3  12     9763.83     9690.95    366.98 o 
   5  -3  12     1634.76     1666.13     87.14 o 
   7  -3  12      753.50      807.76     61.55 o 
   9  -3  12      460.45      478.96     61.86 o 
  11  -3  12      114.72      107.88     89.82 o 
  13  -3  12        3.72      139.61    102.02 o 
 -18  -2  12       44.12      -34.54     71.76 o 
 -16  -2  12      122.27      154.73     63.67 o 
 -14  -2  12       45.62       20.87     53.84 o 
 -12  -2  12      439.97      438.40     42.56 o 
 -10  -2  12      818.51      854.51     38.62 o 
  -8  -2  12       83.54       77.12     25.68 o 
  -6  -2  12     5181.20     4963.31    142.69 o 
  -4  -2  12      627.31      665.62     33.26 o 
  -2  -2  12     5495.30     5336.19    153.96 o 
   0  -2  12     2003.17     1855.78     91.51 o 
   2  -2  12     2540.84     2531.84     98.54 o 
   4  -2  12     1429.42     1354.26     73.52 o 
   6  -2  12      977.47      815.07     58.72 o 
   8  -2  12      242.79      235.21     51.43 o 
  10  -2  12       88.60       37.51     58.78 o 
  12  -2  12        8.59      -27.87     66.89 o 
  14  -2  12       18.76      135.22    109.34 o 
 -19  -1  12       39.28      178.33     82.01 o 
 -17  -1  12       33.16       84.46     66.97 o 
 -15  -1  12      388.88      391.55     50.58 o 
 -13  -1  12      411.98      441.79     44.28 o 
 -11  -1  12     1136.57     1161.14     54.73 o 
  -9  -1  12     1839.72     1770.07     94.70 o 
  -7  -1  12     1084.48     1041.93     48.20 o 
  -5  -1  12    10433.46    10425.16    326.86 o 
  -3  -1  12     1783.31     1693.65     63.86 o 
  -1  -1  12    17879.39    17455.50    513.28 o 
   1  -1  12      720.60      729.04     34.12 o 
   3  -1  12     5130.60     4981.21    187.64 o 
   5  -1  12      254.31      344.00     40.97 o 
   7  -1  12      575.30      635.50     52.92 o 
   9  -1  12      141.68      159.55     53.23 o 
  11  -1  12        4.28       38.48     59.87 o 
  13  -1  12       16.11       18.94     71.17 o 
 -20   0  12        6.18       74.58     83.96 o 
 -18   0  12        0.34      109.48     59.89 o 
 -16   0  12      904.99     1001.44     66.94 o 
 -14   0  12     2731.61     2646.16    105.44 o 
 -12   0  12      430.75      502.08     44.26 o 
 -10   0  12    10410.31    10513.82    403.45 o 
  -8   0  12      188.98      216.68     29.47 o 
  -6   0  12    28767.00    27357.11    823.14 o 
  -4   0  12     4930.30     4998.44    157.11 o 
  -2   0  12    11926.40    11511.86    348.87 o 
   0   0  12     5048.21     5500.05    170.11 o 
   2   0  12      886.41      899.21     51.94 o 
   4   0  12     1256.21     1248.69     70.16 o 
   6   0  12      543.16      451.05     50.04 o 
   8   0  12      980.80     1121.19     71.76 o 
  10   0  12      158.26      115.54     53.31 o 
  12   0  12      110.86      128.91     97.87 o 
  14   0  12        0.32      -15.28     73.70 o 
 -19   1  12       47.54      130.70     66.27 o 
 -17   1  12       46.31      133.27     56.85 o 
 -15   1  12      382.20      437.67     53.68 o 
 -13   1  12      356.00      406.61     47.26 o 
 -11   1  12     1182.68     1238.73     73.62 o 
  -9   1  12     1947.81     1832.69     90.89 o 
  -7   1  12     1145.69     1061.46     58.85 o 
  -5   1  12    10773.15    11051.77    327.53 o 
  -3   1  12     1810.40     1820.99     64.40 o 
  -1   1  12    17408.58    16608.60    512.63 o 
   1   1  12      653.51      693.21     41.35 o 
   3   1  12     5175.60     4520.24    271.90 o 
   5   1  12      230.59      281.18     39.25 o 
   7   1  12      590.83      586.97     52.30 o 
   9   1  12      178.13      229.74     50.72 o 
  11   1  12        6.32       68.99    113.25 o 
  13   1  12       24.96      -59.25     65.98 o 
 -18   2  12       60.95       81.95     62.74 o 
 -16   2  12      125.56      140.78     55.61 o 
 -14   2  12       90.51       95.65     47.65 o 
 -12   2  12      465.15      409.59     83.72 o 
 -10   2  12      793.82      772.21     58.38 o 
  -8   2  12       50.22       21.28     28.32 o 
  -6   2  12     4173.46     3930.74    142.55 o 
  -4   2  12      599.07      625.96     40.31 o 
  -2   2  12     4786.32     4479.46    152.38 o 
   0   2  12     2266.75     2048.74     67.56 o 
   2   2  12     2092.21     1979.01     94.80 o 
   4   2  12     1582.74     1447.94    131.56 o 
   6   2  12     1024.89     1000.04     58.08 o 
   8   2  12      253.89      301.09     70.54 o 
  10   2  12      115.91      119.90     52.72 o 
  12   2  12        8.96       42.35     61.78 o 
  14   2  12       23.48      -36.48     59.63 o 
 -19   3  12       45.10       63.00     71.64 o 
 -17   3  12        0.97       -8.31     60.58 o 
 -15   3  12      254.40      367.18     74.90 o 
 -13   3  12       19.06       36.97     59.00 o 
 -11   3  12      233.75      240.52     49.55 o 
  -9   3  12      198.03      194.08     46.84 o 
  -7   3  12     2962.71     2833.96    101.87 o 
  -5   3  12     7278.34     7205.90    215.42 o 
  -3   3  12     5264.65     4967.19    158.68 o 
  -1   3  12    26394.49    25131.30    750.42 o 
   1   3  12      254.74      325.06     31.40 o 
   3   3  12     9874.31     9848.33    366.17 o 
   5   3  12     1747.58     1774.44     84.56 o 
   7   3  12      666.38      781.66     58.38 o 
   9   3  12      465.10      505.28     57.20 o 
  11   3  12      102.16       -1.52     49.88 o 
  13   3  12        8.39       31.00     73.87 o 
 -18   4  12        7.52        8.35     91.12 o 
 -16   4  12        8.44       56.74     77.84 o 
 -14   4  12      155.40      181.36     69.19 o 
 -12   4  12       35.72       88.36     54.50 o 
 -10   4  12     3031.55     2982.88    140.81 o 
  -8   4  12     1717.51     1652.21     95.36 o 
  -6   4  12     3699.65     3750.86    156.80 o 
  -4   4  12     4994.96     4771.29    195.54 o 
  -2   4  12      406.76      454.50     53.21 o 
   0   4  12     2391.53     2401.60    105.22 o 
   2   4  12     1555.83     1669.46    121.55 o 
   4   4  12     1400.21     1242.82    105.44 o 
   6   4  12      914.68      973.36     99.09 o 
   8   4  12     1032.36     1046.87     97.63 o 
  10   4  12      135.40       72.49     87.13 o 
  12   4  12      187.36      139.70     74.44 o 
 -17   5  12       13.40       46.49     90.55 o 
 -15   5  12      102.98       83.85     79.71 o 
 -13   5  12      255.21      347.53     72.61 o 
 -11   5  12      886.24     1051.21     79.37 o 
  -9   5  12      994.17      983.40    120.08 o 
  -7   5  12     1464.75     1242.01     78.23 o 
  -5   5  12     1043.97      998.83     67.28 o 
  -3   5  12       37.22      -17.93     36.37 o 
  -1   5  12      182.25      232.55     39.89 o 
   1   5  12     1019.05     1132.50     96.65 o 
   3   5  12      724.67      931.87     90.80 o 
   5   5  12      129.75      137.54     50.39 o 
   7   5  12      560.29      876.22    100.07 o 
   9   5  12       81.02       50.29     62.19 o 
  11   5  12      201.91      231.93     74.56 o 
 -16   6  12       70.04       30.26     89.23 o 
 -14   6  12      147.79      262.81    102.02 o 
 -12   6  12      441.92      508.90    106.42 o 
 -10   6  12     2206.11     2323.89    130.58 o 
  -8   6  12      335.77      443.57     61.55 o 
  -6   6  12     5986.62     5887.90    229.85 o 
  -4   6  12       52.03      117.33     45.74 o 
  -2   6  12     3999.29     4011.56    165.70 o 
   0   6  12       66.27       24.06     41.87 o 
   2   6  12     1160.97     1396.59    112.27 o 
   4   6  12      236.11      280.20     77.13 o 
   6   6  12       43.36        3.42     77.13 o 
   8   6  12      225.32      161.09     90.80 o 
  10   6  12       71.02       46.37     95.19 o 
 -15   7  12      157.19      164.41    206.73 o 
 -13   7  12      120.25      189.75    101.53 o 
 -11   7  12       32.19       47.15     67.09 o 
  -9   7  12       73.82       84.64    103.24 o 
  -7   7  12      338.76      397.12    155.47 o 
  -5   7  12     1395.58     1368.67     85.93 o 
  -3   7  12      247.55      317.86     75.66 o 
  -1   7  12     2538.04     2514.15    126.49 o 
   1   7  12      160.24      178.66     84.45 o 
   3   7  12     1588.42     1665.07    140.59 o 
   5   7  12      442.35      482.78     92.75 o 
   7   7  12       36.14       -1.95     88.84 o 
   9   7  12      118.09      172.32    103.00 o 
 -14   8  12        1.03       26.30     91.78 o 
 -12   8  12       79.29      197.39     88.13 o 
 -10   8  12       47.63       54.76     78.75 o 
  -8   8  12      403.94      325.51     76.82 o 
  -6   8  12      299.11      225.83     68.49 o 
  -4   8  12      694.55      610.95     72.42 o 
  -2   8  12      419.76      421.01     62.28 o 
   0   8  12      393.32      530.13    103.49 o 
   2   8  12      342.82      428.10    102.02 o 
   4   8  12       28.59      -31.73     84.94 o 
   6   8  12       94.05      -18.06     95.19 o 
   8   8  12       10.47       89.33    102.51 o 
 -11   9  12      113.77      163.23     92.67 o 
  -9   9  12       56.02      132.52     84.20 o 
  -7   9  12      191.63      201.96     79.28 o 
  -5   9  12      284.22      317.21     74.69 o 
  -3   9  12      456.08      266.08     69.90 o 
  -1   9  12     1027.69     1089.54    133.75 o 
   1   9  12      122.57      161.09    103.49 o 
   3   9  12      856.83     1022.67    122.04 o 
   5   9  12        0.28       79.57    101.05 o 
  -8  10  12       51.60      -79.60     87.65 o 
  -6  10  12      896.59     1065.55     98.77 o 
  -4  10  12      185.50      193.79    123.99 o 
  -2  10  12      379.82      308.51    121.06 o 
   0  10  12      224.68      294.84    116.67 o 
   2  10  12      247.37      272.87    110.81 o 
  -9 -10  13      117.81      148.40    115.20 o 
  -7 -10  13       70.21       49.42     71.37 o 
  -5 -10  13      307.06      251.33     71.59 o 
  -3 -10  13       49.15       58.25     78.20 o 
  -1 -10  13      226.78      178.54    111.30 o 
   1 -10  13       83.43       81.61     71.44 o 
   3 -10  13      109.76       17.57     97.14 o 
 -12  -9  13      208.91      149.00     76.86 o 
 -10  -9  13       48.34       20.13     71.15 o 
  -8  -9  13      271.24      237.27     68.78 o 
  -6  -9  13      132.95       72.44     63.11 o 
  -4  -9  13      284.72      305.64     63.60 o 
  -2  -9  13      159.44      126.56     60.99 o 
   0  -9  13      497.92      519.26    118.38 o 
   2  -9  13       42.82      -22.33     59.70 o 
   4  -9  13      341.05      300.70     96.16 o 
   6  -9  13       12.28      -17.57    100.56 o 
 -13  -8  13       93.94      -25.03     73.73 o 
 -11  -8  13       57.50       96.88     67.64 o 
  -9  -8  13     1418.63     1388.88    143.76 o 
  -7  -8  13       33.09       22.63     57.54 o 
  -5  -8  13     3467.59     3307.49    157.04 o 
  -3  -8  13      656.27      642.37     67.44 o 
  -1  -8  13     1639.06     1819.72    105.86 o 
   1  -8  13      173.45      180.67     57.88 o 
   3  -8  13      424.93      409.56     88.35 o 
   5  -8  13       37.61       93.72     89.33 o 
   7  -8  13       20.84        6.83     94.21 o 
 -14  -7  13      159.33      246.50     75.66 o 
 -12  -7  13       49.02        2.78     65.32 o 
 -10  -7  13      590.43      591.98     69.47 o 
  -8  -7  13      661.40      507.83     99.58 o 
  -6  -7  13       69.11       46.87     50.86 o 
  -4  -7  13      575.10      562.43     59.51 o 
  -2  -7  13        6.99      -22.50     47.98 o 
   0  -7  13      267.88      171.44     51.00 o 
   2  -7  13       48.43       12.89     49.48 o 
   4  -7  13       16.00      -20.50     75.66 o 
   6  -7  13       17.23       47.35     86.89 o 
   8  -7  13       10.22       19.04     95.68 o 
 -17  -6  13       23.19       23.92     80.66 o 
 -15  -6  13       61.28      -31.07     88.60 o 
 -13  -6  13      175.53      210.60     81.03 o 
 -11  -6  13      302.64      273.70     60.86 o 
  -9  -6  13     1553.83     1621.63     95.57 o 
  -7  -6  13     2846.07     2607.85    123.20 o 
  -5  -6  13     1394.97     1343.71     74.90 o 
  -3  -6  13     2717.08     2797.37    118.74 o 
  -1  -6  13       53.68       -0.95     42.85 o 
   1  -6  13      791.71     1005.13     97.39 o 
   3  -6  13      508.80      475.94     80.06 o 
   5  -6  13      165.69       53.70     75.66 o 
   7  -6  13      247.12      294.35     89.33 o 
   9  -6  13      129.27       84.45     94.21 o 
 -18  -5  13      114.91      116.67    107.39 o 
 -16  -5  13       22.81      -24.85     73.47 o 
 -14  -5  13      314.38      326.24     68.95 o 
 -12  -5  13      248.73      273.88     59.99 o 
 -10  -5  13      257.22      308.60    114.47 o 
  -8  -5  13      120.47       74.13     46.62 o 
  -6  -5  13      489.28      388.73     47.80 o 
  -4  -5  13     3253.90     3127.85    135.48 o 
  -2  -5  13       83.38       80.13     41.24 o 
   0  -5  13    11896.27    11759.33    433.49 o 
   2  -5  13      481.37      513.33     50.91 o 
   4  -5  13     6175.33     6203.86    345.61 o 
   6  -5  13      789.43      807.39     92.75 o 
   8  -5  13      301.24      296.79     88.84 o 
  10  -5  13       35.65       95.19     95.19 o 
 -17  -4  13       84.98      -24.31     72.43 o 
 -15  -4  13      115.53       93.76    121.79 o 
 -13  -4  13      654.82      732.70     70.36 o 
 -11  -4  13      148.59      143.85     51.21 o 
  -9  -4  13     4645.86     4489.12    345.12 o 
  -7  -4  13      205.47      154.93     41.22 o 
  -5  -4  13     8709.92     8495.54    318.03 o 
  -3  -4  13     1900.40     1816.20     87.62 o 
  -1  -4  13     4557.72     4586.33    182.94 o 
   1  -4  13     2099.33     2052.31     76.93 o 
   3  -4  13      729.47      728.57     52.80 o 
   5  -4  13      516.31      486.07     67.12 o 
   7  -4  13       23.85      -21.97     67.36 o 
   9  -4  13      133.69       90.31     81.03 o 
  11  -4  13        1.32        6.35     99.09 o 
 -18  -3  13       44.20       68.90     74.83 o 
 -16  -3  13       28.56       85.81     52.33 o 
 -14  -3  13      350.33      366.73     48.59 o 
 -12  -3  13      818.69      803.72     51.70 o 
 -10  -3  13      666.92      647.83     44.03 o 
  -8  -3  13     3973.21     3878.88    167.16 o 
  -6  -3  13      258.18      222.34     38.13 o 
  -4  -3  13     4897.61     4882.21    179.49 o 
  -2  -3  13      614.70      640.28     32.57 o 
   0  -3  13     3307.50     3242.84    103.10 o 
   2  -3  13     1247.70     1139.60     64.37 o 
   4  -3  13      432.77      341.19     43.66 o 
   6  -3  13       90.76      101.13     46.81 o 
   8  -3  13       16.12       39.70     55.89 o 
  10  -3  13       16.69       32.69     63.94 o 
  12  -3  13       12.76       16.11     99.09 o 
 -19  -2  13        1.31      136.63     78.92 o 
 -17  -2  13      186.68      102.11     69.79 o 
 -15  -2  13      354.10      365.39     60.91 o 
 -13  -2  13      473.62      453.28     46.55 o 
 -11  -2  13      119.30      104.56     36.41 o 
  -9  -2  13     6345.35     6284.10    235.30 o 
  -7  -2  13     3146.23     2870.15     99.72 o 
  -5  -2  13    15421.63    15094.18    458.51 o 
  -3  -2  13     8195.33     7700.72    242.50 o 
  -1  -2  13     4585.12     4599.40    141.93 o 
   1  -2  13     3216.75     3118.83    101.58 o 
   3  -2  13     1126.12     1069.05     68.58 o 
   5  -2  13      837.91      745.11     62.97 o 
   7  -2  13      373.54      387.14     52.05 o 
   9  -2  13      551.67      447.21     62.33 o 
  11  -2  13       31.31      -31.11     64.12 o 
  13  -2  13      104.28       26.36    101.53 o 
 -18  -1  13      107.08      176.67     76.00 o 
 -16  -1  13       33.73       49.03     63.57 o 
 -14  -1  13      818.78      955.55     57.15 o 
 -12  -1  13      812.22      756.59     42.24 o 
 -10  -1  13      503.74      566.34     40.36 o 
  -8  -1  13     2044.92     2042.96     77.78 o 
  -6  -1  13     1196.37     1117.73     51.71 o 
  -4  -1  13    11240.84    11508.05    353.80 o 
  -2  -1  13      194.73      207.49     23.22 o 
   0  -1  13    23213.10    23138.90    690.69 o 
   2  -1  13     1931.81     1927.06     85.07 o 
   4  -1  13    10013.21     9767.98    373.45 o 
   6  -1  13     2309.65     2442.11    120.23 o 
   8  -1  13     1515.35     1511.45     86.08 o 
  10  -1  13      372.98      532.56     66.51 o 
  12  -1  13       10.61      -66.41     66.41 o 
 -19   0  13        0.51       92.48     79.45 o 
 -17   0  13      119.59      121.29     56.75 o 
 -15   0  13        9.93      -21.33     57.79 o 
 -13   0  13      273.45      273.30     43.99 o 
 -11   0  13       85.91       32.03     43.91 o 
  -9   0  13       75.66       80.75     39.65 o 
  -7   0  13      286.69      247.60     30.98 o 
  -5   0  13     4351.06     4298.47    137.97 o 
  -3   0  13      448.89      427.89     28.26 o 
  -1   0  13     5031.05     4924.97    154.08 o 
   1   0  13     3262.35     3036.09    125.21 o 
   3   0  13      635.01      599.56     43.89 o 
   5   0  13     2044.09     1818.87     89.17 o 
   7   0  13        1.64       41.39     43.72 o 
   9   0  13      307.97      170.43     53.93 o 
  11   0  13       16.28       56.23     61.72 o 
  13   0  13       17.59      -39.66     70.64 o 
 -18   1  13       83.09       98.66     61.46 o 
 -16   1  13       49.01       64.04     53.44 o 
 -14   1  13      788.15      852.75    103.08 o 
 -12   1  13      892.48      873.40     66.68 o 
 -10   1  13      488.63      519.56     42.02 o 
  -8   1  13     2087.68     2131.53    100.10 o 
  -6   1  13     1130.14     1133.90     53.55 o 
  -4   1  13    11474.43    11747.09    354.10 o 
  -2   1  13      169.47      174.05     22.51 o 
   0   1  13    23150.26    22701.38    846.61 o 
   2   1  13     1813.44     1750.79     84.36 o 
   4   1  13    10385.89    10242.79    544.28 o 
   6   1  13     2694.28     2957.63    120.82 o 
   8   1  13     1472.12     1380.42     80.50 o 
  10   1  13      399.10      484.53     63.22 o 
  12   1  13       13.68       -9.64     64.15 o 
 -19   2  13        0.44       -0.41     68.41 o 
 -17   2  13      163.10      155.03     61.10 o 
 -15   2  13      376.70      432.55     71.48 o 
 -13   2  13      442.37      492.74     63.51 o 
 -11   2  13      118.12       83.73     49.33 o 
  -9   2  13     6394.68     5921.81    192.69 o 
  -7   2  13     3099.09     2985.60    102.00 o 
  -5   2  13    15607.10    15199.92    458.83 o 
  -3   2  13     8564.19     8092.22    242.39 o 
  -1   2  13     4560.28     4344.10    140.31 o 
   1   2  13     3025.36     2992.87    124.54 o 
   3   2  13     1020.69      965.58     55.32 o 
   5   2  13      938.35      901.09     62.97 o 
   7   2  13      373.46      285.08     72.25 o 
   9   2  13      518.72      461.22     57.96 o 
  11   2  13       32.64       54.32     59.96 o 
  13   2  13      115.05       65.19     72.52 o 
 -18   3  13       49.78      167.39     85.39 o 
 -16   3  13       41.35      -16.72     73.28 o 
 -14   3  13      266.26      288.39     77.62 o 
 -12   3  13      699.47      825.05     70.88 o 
 -10   3  13      641.38      700.74     61.50 o 
  -8   3  13     4433.39     4333.27    138.79 o 
  -6   3  13      193.09      145.17     42.04 o 
  -4   3  13     4329.32     4404.91    145.81 o 
  -2   3  13      534.58      521.35     30.28 o 
   0   3  13     3157.78     2956.55    101.34 o 
   2   3  13     1318.17     1259.20     65.88 o 
   4   3  13      551.82      383.96     68.34 o 
   6   3  13      166.37       86.97     41.98 o 
   8   3  13       21.82       -0.98     73.22 o 
  10   3  13       32.10      -85.43     85.43 o 
  12   3  13       16.31        4.02     70.74 o 
 -17   4  13       78.99       87.83     84.56 o 
 -15   4  13      105.71      162.50     70.40 o 
 -13   4  13      626.80      756.08     76.29 o 
 -11   4  13      142.73       96.47     57.33 o 
  -9   4  13     4713.49     4531.61    189.79 o 
  -7   4  13      186.82      214.74     46.20 o 
  -5   4  13     8481.59     8408.66    326.40 o 
  -3   4  13     1796.33     1644.42     85.13 o 
  -1   4  13     4675.20     4739.33    185.82 o 
   1   4  13     2327.05     2295.75    155.23 o 
   3   4  13      707.70      564.79     78.59 o 
   5   4  13      581.31      469.11     78.59 o 
   7   4  13       24.71      185.50     77.62 o 
   9   4  13      132.75       76.19     60.36 o 
  11   4  13        0.38      -51.28     69.34 o 
 -18   5  13      115.66      -50.14     96.00 o 
 -16   5  13       19.78       35.75     84.37 o 
 -14   5  13      324.15      443.75     87.87 o 
 -12   5  13      243.91      204.49     85.67 o 
 -10   5  13      263.37      280.54     60.87 o 
  -8   5  13      112.96       49.58     95.19 o 
  -6   5  13      498.66      433.56     68.34 o 
  -4   5  13     3272.16     3279.50    138.69 o 
  -2   5  13      111.30      122.41     40.70 o 
   0   5  13    11572.64    11547.60    642.89 o 
   2   5  13      511.94      675.11     82.50 o 
   4   5  13     6146.04     6503.09    366.11 o 
   6   5  13      785.37      803.24     70.24 o 
   8   5  13      307.62      302.83     66.95 o 
  10   5  13       37.70       23.88     70.14 o 
 -17   6  13       26.17       72.19    142.29 o 
 -15   6  13       65.03      -25.12     84.12 o 
 -13   6  13      137.87      137.92     76.09 o 
 -11   6  13      302.20      313.40     78.35 o 
  -9   6  13     1392.43     1452.91    153.52 o 
  -7   6  13     2746.29     2675.31    130.91 o 
  -5   6  13     1180.57     1288.98     79.10 o 
  -3   6  13     2421.77     2398.23    120.99 o 
  -1   6  13       32.83        2.84     43.79 o 
   1   6  13      762.36      835.71    103.00 o 
   3   6  13      683.34      679.99     90.31 o 
   5   6  13      225.35       68.34     79.08 o 
   7   6  13      327.15      390.52     97.14 o 
   9   6  13      159.72      142.05    103.49 o 
 -14   7  13      170.01      283.68     96.16 o 
 -12   7  13       37.99      109.65     80.19 o 
 -10   7  13      663.95      741.52     82.94 o 
  -8   7  13      856.34      717.91    103.00 o 
  -6   7  13       60.29        8.44     79.57 o 
  -4   7  13      724.15      730.37     67.18 o 
  -2   7  13       17.49       28.54     52.08 o 
   0   7  13      458.85      354.88     90.80 o 
   2   7  13       59.02      -59.07     87.38 o 
   4   7  13       64.13      136.19     83.47 o 
   6   7  13       26.33      -83.96     83.96 o 
   8   7  13        3.75      -67.85     96.65 o 
 -13   8  13      136.30      197.94     91.53 o 
 -11   8  13       58.74      125.94     84.60 o 
  -9   8  13     1503.18     1657.02    108.14 o 
  -7   8  13       28.05      -67.79     67.79 o 
  -5   8  13     3553.17     3693.30    168.56 o 
  -3   8  13      620.52      684.56     69.29 o 
  -1   8  13     1688.15     1911.10    158.16 o 
   1   8  13      164.21      333.40    100.56 o 
   3   8  13      535.31      450.07    100.07 o 
   5   8  13       48.56      126.92     95.19 o 
   7   8  13       31.13       58.09    101.53 o 
 -12   9  13      195.64      230.82     99.31 o 
 -10   9  13       40.75      -68.05     84.09 o 
  -8   9  13      237.37      349.75     88.17 o 
  -6   9  13      118.05      160.84    121.79 o 
  -4   9  13      248.43      181.67     71.78 o 
  -2   9  13      159.26      189.40    110.32 o 
   0   9  13      513.15      428.10    115.20 o 
   2   9  13       22.01       23.43     98.12 o 
   4   9  13      357.12      139.61    104.46 o 
   6   9  13       16.28       43.45    101.05 o 
  -9  10  13      110.30      114.12     95.75 o 
  -7  10  13       71.32       -2.40    116.91 o 
  -5  10  13      286.03      441.73     92.50 o 
  -3  10  13       70.72      -98.61    119.11 o 
  -1  10  13      200.91      124.97    120.57 o 
   1  10  13      101.83      -10.74    117.16 o 
   3  10  13       98.15      166.46    110.32 o 
  -8 -10  14      594.75      552.83     83.82 o 
  -6 -10  14      141.07      112.27     73.17 o 
  -4 -10  14      920.73      961.66     86.42 o 
  -2 -10  14      372.89      305.77     75.05 o 
   0 -10  14      246.07      193.60     91.53 o 
 -11  -9  14       23.78       26.90     85.91 o 
  -9  -9  14      319.79      214.13     71.36 o 
  -7  -9  14      221.72      299.19     69.71 o 
  -5  -9  14      240.56      190.14     65.83 o 
  -3  -9  14      131.95      167.11     65.70 o 
  -1  -9  14       87.62       10.03     62.27 o 
   1  -9  14      269.92      258.30     96.90 o 
   3  -9  14       36.74      102.51     94.70 o 
   5  -9  14      141.18      232.85    103.00 o 
 -14  -8  14       20.84      -88.84    101.05 o 
 -12  -8  14       63.70      -17.12     79.81 o 
 -10  -8  14       80.34       98.23     67.39 o 
  -8  -8  14       25.85      -57.43     72.49 o 
  -6  -8  14      342.19      346.19     63.68 o 
  -4  -8  14       22.93       51.23     58.12 o 
  -2  -8  14      392.15      393.96    101.29 o 
   0  -8  14      188.40      190.71    103.00 o 
   2  -8  14      414.61      550.14    102.51 o 
   4  -8  14      260.80      364.65     96.16 o 
   6  -8  14      123.84      136.68     99.58 o 
 -15  -7  14       65.03       40.77     79.09 o 
 -13  -7  14      162.21      236.58    107.64 o 
 -11  -7  14      666.73      709.38     75.41 o 
  -9  -7  14      231.82      240.36     62.22 o 
  -7  -7  14      862.90      752.35     67.61 o 
  -5  -7  14      337.00      297.13     55.57 o 
  -3  -7  14      356.17      312.78     55.40 o 
  -1  -7  14      223.12      289.65     55.74 o 
   1  -7  14     1654.67     1659.06     94.67 o 
   3  -7  14      242.13      299.23     83.96 o 
   5  -7  14      844.27      927.48    107.39 o 
   7  -7  14      110.08      102.02     95.19 o 
 -16  -6  14       69.37      102.95     78.93 o 
 -14  -6  14       58.05       38.72     65.90 o 
 -12  -6  14      357.08      262.61     66.10 o 
 -10  -6  14       12.06        8.69     56.69 o 
  -8  -6  14     1813.46     1917.31    105.58 o 
  -6  -6  14      155.18      116.75     48.67 o 
  -4  -6  14     5765.71     5472.19    223.14 o 
  -2  -6  14     2394.57     2435.52    144.74 o 
   0  -6  14     2200.19     2215.69    109.84 o 
   2  -6  14     1083.82     1195.96    107.39 o 
   4  -6  14      348.03      370.99     82.50 o 
   6  -6  14      267.00      198.19     86.40 o 
   8  -6  14        1.86      102.02     93.72 o 
  10  -6  14       28.89       39.05    106.90 o 
 -17  -5  14       35.07      -77.10     77.10 o 
 -15  -5  14       28.76      -30.07     68.24 o 
 -13  -5  14      136.62      114.28     62.68 o 
 -11  -5  14      582.45      589.42     65.06 o 
  -9  -5  14      956.75      987.59     70.90 o 
  -7  -5  14     4455.99     4176.14    179.47 o 
  -5  -5  14       11.90       46.04     42.28 o 
  -3  -5  14     3607.43     3289.76    138.75 o 
  -1  -5  14      354.65      455.49     91.53 o 
   1  -5  14     1183.36     1077.06     66.35 o 
   3  -5  14      428.50      321.69     73.71 o 
   5  -5  14       34.94       24.41     72.73 o 
   7  -5  14       40.48      104.46     81.52 o 
   9  -5  14       27.19        6.83     91.28 o 
  11  -5  14       14.80       52.23    109.83 o 
 -18  -4  14        0.49      156.30     80.75 o 
 -16  -4  14       83.85       93.83     71.52 o 
 -14  -4  14       41.47       -1.19     78.35 o 
 -12  -4  14      510.96      518.84     63.06 o 
 -10  -4  14      292.06      276.66     81.76 o 
  -8  -4  14     6624.71     6465.68    257.97 o 
  -6  -4  14     7460.42     6900.40    271.79 o 
  -4  -4  14     3496.43     3362.55    144.28 o 
  -2  -4  14     8403.13     8372.64    314.26 o 
   0  -4  14       67.25      131.70     39.28 o 
   2  -4  14     3061.87     3120.49    134.02 o 
   4  -4  14      948.20     1080.67     66.95 o 
   6  -4  14      205.92      222.88     53.98 o 
   8  -4  14      371.05      471.06     89.33 o 
  10  -4  14       49.91       31.73     94.21 o 
 -19  -3  14       41.08       91.15     64.57 o 
 -17  -3  14      152.26      176.31     57.42 o 
 -15  -3  14      383.25      379.42     53.01 o 
 -13  -3  14      518.12      559.99     50.07 o 
 -11  -3  14     2704.02     2587.17    153.28 o 
  -9  -3  14      641.03      561.69     52.84 o 
  -7  -3  14     2865.40     2751.37    122.35 o 
  -5  -3  14      809.95      761.12     52.29 o 
  -3  -3  14     2690.40     2603.82    115.43 o 
  -1  -3  14       58.00       31.16     24.91 o 
   1  -3  14     9748.82     9490.04    361.40 o 
   3  -3  14      782.47      801.98     55.20 o 
   5  -3  14     3367.61     3423.71    150.31 o 
   7  -3  14      832.93      954.00     91.53 o 
   9  -3  14       71.16       45.48     61.29 o 
  11  -3  14      121.45      -11.72     99.58 o 
 -18  -2  14       52.37       99.21     74.71 o 
 -16  -2  14      431.72      430.52    103.49 o 
 -14  -2  14      232.67      232.89     46.76 o 
 -12  -2  14     1451.26     1463.73     67.83 o 
 -10  -2  14      680.45      594.68     69.07 o 
  -8  -2  14     2906.84     2619.06    117.88 o 
  -6  -2  14     1847.37     1805.77     71.58 o 
  -4  -2  14     2739.07     2629.02     92.33 o 
  -2  -2  14     2617.78     2635.10     92.02 o 
   0  -2  14     1354.27     1357.28     56.64 o 
   2  -2  14     1778.58     1641.54     88.46 o 
   4  -2  14      201.41      172.15     41.59 o 
   6  -2  14      299.18      255.21     49.23 o 
   8  -2  14       86.59      142.84     54.82 o 
  10  -2  14       52.28       21.09     65.21 o 
  12  -2  14       46.29      135.44     75.91 o 
 -19  -1  14       19.14       -2.94     91.28 o 
 -17  -1  14      179.73      234.89     71.89 o 
 -15  -1  14        2.06       28.01     59.43 o 
 -13  -1  14     1752.73     1886.34     90.40 o 
 -11  -1  14     2069.43     1963.47     83.65 o 
  -9  -1  14      740.56      734.71     41.57 o 
  -7  -1  14     5783.33     5339.29    171.59 o 
  -5  -1  14       96.84      113.69     25.01 o 
  -3  -1  14     5972.88     6089.41    191.41 o 
  -1  -1  14      762.66      735.26     37.72 o 
   1  -1  14     5028.49     5023.53    197.04 o 
   3  -1  14     1598.23     1421.02     75.23 o 
   5  -1  14     2206.81     2059.67    149.37 o 
   7  -1  14      566.38      662.12     58.53 o 
   9  -1  14      131.89       52.14    127.16 o 
  11  -1  14       26.24       50.44     65.50 o 
  13  -1  14        3.56       57.70     82.50 o 
 -18   0  14       25.11      112.05     88.35 o 
 -16   0  14        3.87       46.56     52.78 o 
 -14   0  14      480.63      624.77     53.66 o 
 -12   0  14     2365.42     2365.30     95.02 o 
 -10   0  14      347.52      338.17     36.35 o 
  -8   0  14    12704.88    12157.80    372.34 o 
  -6   0  14     5014.02     4922.33    157.87 o 
  -4   0  14    23075.82    22185.86    668.26 o 
  -2   0  14    12085.52    11466.89    348.50 o 
   0   0  14     5480.76     5255.12    213.81 o 
   2   0  14     7382.82     7127.38    270.54 o 
   4   0  14     1189.28     1278.97     74.84 o 
   6   0  14       32.94       -0.36     42.80 o 
   8   0  14      245.52      249.39     60.04 o 
  10   0  14      115.72       64.63     57.96 o 
  12   0  14       48.78      109.95     71.08 o 
 -19   1  14       18.81        7.20     66.21 o 
 -17   1  14      186.49      273.20     59.73 o 
 -15   1  14       14.79       44.83     62.24 o 
 -13   1  14     1596.93     1603.57     96.58 o 
 -11   1  14     2002.12     2012.55     84.85 o 
  -9   1  14      653.83      556.42     59.16 o 
  -7   1  14     5781.27     5436.88    172.07 o 
  -5   1  14       49.65       36.73     25.94 o 
  -3   1  14     5911.15     6170.47    190.94 o 
  -1   1  14      982.95      958.15     41.15 o 
   1   1  14     5187.99     5073.16    195.73 o 
   3   1  14     1614.10     1546.45    111.79 o 
   5   1  14     2253.05     2043.91     98.88 o 
   7   1  14      524.21      551.11     56.99 o 
   9   1  14      139.60       97.55     54.20 o 
  11   1  14       30.24       52.74     78.84 o 
  13   1  14        3.11        2.09     73.40 o 
 -18   2  14       51.17      109.61     82.86 o 
 -16   2  14      391.67      451.24     75.00 o 
 -14   2  14      245.35      236.46     64.36 o 
 -12   2  14     1324.68     1441.92    103.00 o 
 -10   2  14      713.22      624.19     43.10 o 
  -8   2  14     3081.27     2769.86     97.86 o 
  -6   2  14     1927.00     1987.17     74.73 o 
  -4   2  14     2819.42     2740.30     92.56 o 
  -2   2  14     2741.03     2715.80     90.88 o 
   0   2  14     1292.37     1326.27     70.93 o 
   2   2  14     1974.34     1910.31     85.28 o 
   4   2  14      167.64      174.24     38.69 o 
   6   2  14      308.34      328.56     48.01 o 
   8   2  14      115.96      -14.88     35.23 o 
  10   2  14       40.09      117.34     59.35 o 
  12   2  14       59.04       17.77    159.62 o 
 -19   3  14       37.31       63.12     90.19 o 
 -17   3  14      151.53      233.81     82.89 o 
 -15   3  14      425.96      386.29    192.33 o 
 -13   3  14      453.42      439.34     68.34 o 
 -11   3  14     2742.83     2690.21    130.55 o 
  -9   3  14      569.99      559.92     43.12 o 
  -7   3  14     2988.40     2822.25     99.72 o 
  -5   3  14      856.29      843.93     41.36 o 
  -3   3  14     2721.44     2802.67    134.73 o 
  -1   3  14       62.86       30.80     31.06 o 
   1   3  14     9751.79     9772.21    527.69 o 
   3   3  14      733.86      889.89     86.40 o 
   5   3  14     3673.65     3727.98    219.67 o 
   7   3  14      937.39     1132.50    109.34 o 
   9   3  14       68.45      137.66     87.87 o 
  11   3  14      115.71      239.19    103.00 o 
 -18   4  14        0.63      -41.54     89.09 o 
 -16   4  14       98.72      104.33     78.86 o 
 -14   4  14       58.13       -7.47     67.61 o 
 -12   4  14      505.57      634.91     71.35 o 
 -10   4  14      304.49      296.32     93.72 o 
  -8   4  14     6741.50     6856.40    266.20 o 
  -6   4  14     7630.89     7378.72    280.69 o 
  -4   4  14     3702.31     3503.44    145.42 o 
  -2   4  14     8606.42     8346.22    320.85 o 
   0   4  14       71.12        8.79     61.51 o 
   2   4  14     3023.71     3003.08    195.26 o 
   4   4  14      886.60      998.26     99.58 o 
   6   4  14      174.56      258.23     82.50 o 
   8   4  14      330.20      332.43     97.63 o 
  10   4  14       36.73       57.75     67.81 o 
 -17   5  14       24.11      -40.54     89.27 o 
 -15   5  14       40.30       48.25    105.20 o 
 -13   5  14      118.31      179.89     71.94 o 
 -11   5  14      626.88      545.67     71.86 o 
  -9   5  14      990.53     1084.89     77.79 o 
  -7   5  14     5016.94     4636.14    186.20 o 
  -5   5  14        5.05       -6.05     43.60 o 
  -3   5  14     3481.76     3266.30    141.92 o 
  -1   5  14      243.36      366.11     78.59 o 
   1   5  14     1311.87     1360.95    109.34 o 
   3   5  14      451.92      390.52     80.54 o 
   5   5  14       31.26      -61.99     77.62 o 
   7   5  14       35.98       30.27     86.89 o 
   9   5  14       34.17      -19.36     67.98 o 
  11   5  14       17.30      -99.83     99.83 o 
 -16   6  14       80.74       16.11     91.13 o 
 -14   6  14       60.18       95.32     81.04 o 
 -12   6  14      407.69      362.97     76.24 o 
 -10   6  14       19.71      -27.06     64.35 o 
  -8   6  14     1847.09     1934.52    198.92 o 
  -6   6  14      154.83      209.06     57.70 o 
  -4   6  14     5685.85     5898.55    277.51 o 
  -2   6  14     2314.95     2300.53    113.73 o 
   0   6  14     2318.79     2440.25    178.66 o 
   2   6  14     1058.05     1226.22    116.67 o 
   4   6  14      430.41      458.37     89.82 o 
   6   6  14      248.63       87.38     87.87 o 
   8   6  14        6.29      -32.22     96.65 o 
  10   6  14       31.44     -101.53    103.49 o 
 -15   7  14       51.81      109.95     91.81 o 
 -13   7  14      157.22      222.89     96.90 o 
 -11   7  14      679.39      723.87    158.16 o 
  -9   7  14      267.59      302.25     73.19 o 
  -7   7  14      849.61      851.03    100.80 o 
  -5   7  14      350.14      493.01     62.91 o 
  -3   7  14      384.28      367.66     60.75 o 
  -1   7  14      247.34      393.93     97.14 o 
   1   7  14     1567.48     1703.63    145.47 o 
   3   7  14      173.45      291.91     91.77 o 
   5   7  14      814.26      804.95    111.79 o 
   7   7  14      114.51      112.76    103.00 o 
 -14   8  14       28.35      223.08    148.88 o 
 -12   8  14       64.94      153.60    106.17 o 
 -10   8  14      113.81      162.31     80.93 o 
  -8   8  14       29.73       17.73    104.46 o 
  -6   8  14      377.28      327.81     72.28 o 
  -4   8  14       36.37      -24.67     63.46 o 
  -2   8  14      406.52      450.66     64.44 o 
   0   8  14      196.97      350.00    105.93 o 
   2   8  14      394.98      362.69    103.49 o 
   4   8  14      264.61      283.13    103.98 o 
   6   8  14       98.67      -24.90     97.63 o 
 -11   9  14       29.67       31.01     99.84 o 
  -9   9  14      312.36      194.21     87.38 o 
  -7   9  14      218.53      433.31     85.38 o 
  -5   9  14      258.96      192.26     74.73 o 
  -3   9  14      151.69      178.63     70.33 o 
  -1   9  14       82.22       51.74    111.79 o 
   1   9  14      244.25      190.87    116.67 o 
   3   9  14       34.34       89.33    104.95 o 
   5   9  14      141.05      -20.50    106.42 o 
  -8  10  14      597.07      758.08    102.62 o 
  -6  10  14      161.88      212.39     86.38 o 
  -4  10  14      927.74      955.79    152.30 o 
  -2  10  14      395.44      601.89    135.70 o 
   0  10  14      266.54      334.38    128.87 o 
  -7 -10  15       67.85       -4.88     99.58 o 
  -5 -10  15        7.26       19.17     77.28 o 
  -3 -10  15       90.81      107.32    137.90 o 
  -1 -10  15       57.22       50.92     74.76 o 
 -10  -9  15      345.27      356.61     78.82 o 
  -8  -9  15      165.06      160.27     70.94 o 
  -6  -9  15      282.44      375.81     72.40 o 
  -4  -9  15      575.52      513.22     73.51 o 
  -2  -9  15       78.89       66.02     65.58 o 
   0  -9  15      334.32      330.85    110.81 o 
   2  -9  15      391.16      327.55    100.07 o 
   4  -9  15      115.89       42.96    102.02 o 
 -13  -8  15        6.33       -4.51     77.91 o 
 -11  -8  15       95.55      105.68     70.57 o 
  -9  -8  15       77.97       74.25     69.81 o 
  -7  -8  15      703.19      612.46     72.58 o 
  -5  -8  15      765.77      882.79     75.90 o 
  -3  -8  15     1347.79     1309.03     89.40 o 
  -1  -8  15     2061.29     2120.97    118.71 o 
   1  -8  15      220.80      197.70     92.75 o 
   3  -8  15      661.94      821.55    110.32 o 
   5  -8  15       68.06      195.75    100.07 o 
 -14  -7  15       23.84       44.36    120.57 o 
 -12  -7  15      384.28      485.13     71.92 o 
 -10  -7  15      296.70      354.36     67.30 o 
  -8  -7  15      908.42      888.37    194.04 o 
  -6  -7  15     1932.31     1968.02    108.55 o 
  -4  -7  15       93.22      144.00     54.88 o 
  -2  -7  15     1000.76     1058.37     75.76 o 
   0  -7  15       23.32       41.92     55.65 o 
   2  -7  15      158.21      151.81     87.38 o 
   4  -7  15       61.54        2.93     86.89 o 
   6  -7  15       17.11       41.00     95.68 o 
   8  -7  15       30.85       17.09    105.44 o 
 -15  -6  15      102.53       55.87     76.03 o 
 -13  -6  15       73.50       -1.27     66.37 o 
 -11  -6  15      198.35      214.43     64.22 o 
  -9  -6  15      366.85      289.26     55.25 o 
  -7  -6  15      493.99      500.34     69.07 o 
  -5  -6  15     1796.22     1745.78     99.00 o 
  -3  -6  15       82.83       74.11     51.08 o 
  -1  -6  15     1297.37     1189.55     73.02 o 
   1  -6  15      130.94      215.27     76.15 o 
   3  -6  15      199.18      243.10     80.54 o 
   5  -6  15       46.42      140.10     86.89 o 
   7  -6  15       16.61       -3.42     91.28 o 
   9  -6  15       24.79       67.36    103.49 o 
 -16  -5  15      215.13      250.97     78.74 o 
 -14  -5  15      615.72      634.44     73.48 o 
 -12  -5  15      619.16      725.72     97.63 o 
 -10  -5  15     2894.85     3091.50    139.35 o 
  -8  -5  15      833.14      901.68     75.17 o 
  -6  -5  15     3121.07     2769.43    129.09 o 
  -4  -5  15      354.87      386.35     50.39 o 
  -2  -5  15      251.12      268.95     52.96 o 
   0  -5  15      199.00      181.01     46.15 o 
   2  -5  15     1321.79     1129.57    104.46 o 
   4  -5  15      693.90      657.05     88.35 o 
   6  -5  15      552.57      487.66     91.77 o 
   8  -5  15      559.22      757.12    109.34 o 
  10  -5  15       11.93      234.31    107.39 o 
 -17  -4  15        4.57      -15.21     75.09 o 
 -15  -4  15      173.15      279.11     94.70 o 
 -13  -4  15      103.42      -22.99     75.66 o 
 -11  -4  15      702.33      705.13     64.10 o 
  -9  -4  15      536.50      549.66     55.68 o 
  -7  -4  15     1698.32     1614.04     91.29 o 
  -5  -4  15     2073.24     2077.43    101.46 o 
  -3  -4  15     4859.11     4855.31    193.12 o 
  -1  -4  15     5410.67     5510.81    313.63 o 
   1  -4  15      994.83      993.87     95.19 o 
   3  -4  15     1694.42     1781.74    135.70 o 
   5  -4  15       34.95       24.58     50.87 o 
   7  -4  15      223.10      223.29     59.91 o 
   9  -4  15       12.62       72.25     91.77 o 
  11  -4  15       19.56      -76.15    108.37 o 
 -18  -3  15        3.34       42.49     77.19 o 
 -16  -3  15       28.58      -17.72     52.95 o 
 -14  -3  15       69.09       37.51     48.23 o 
 -12  -3  15       39.69       42.72     53.83 o 
 -10  -3  15     1870.08     1797.60     98.60 o 
  -8  -3  15      855.75      790.76     77.62 o 
  -6  -3  15     4303.38     4190.44    169.30 o 
  -4  -3  15      806.32      776.75     54.88 o 
  -2  -3  15     3048.84     2954.55    123.43 o 
   0  -3  15     2668.30     2619.28    112.60 o 
   2  -3  15     1036.23     1086.33     64.52 o 
   4  -3  15     1878.47     1789.42     91.56 o 
   6  -3  15      420.14      347.98     56.76 o 
   8  -3  15      106.43      110.24     61.10 o 
  10  -3  15       43.27      -69.37     69.37 o 
 -19  -2  15       34.90      -52.19     78.58 o 
 -17  -2  15      166.56      175.76     57.50 o 
 -15  -2  15       34.35       83.81     49.26 o 
 -13  -2  15      516.51      464.20     62.39 o 
 -11  -2  15      705.95      639.92     59.20 o 
  -9  -2  15      217.58      197.77     45.08 o 
  -7  -2  15     6917.42     6783.76    272.65 o 
  -5  -2  15     7120.41     7108.28    224.57 o 
  -3  -2  15     5346.83     5173.28    172.75 o 
  -1  -2  15    12959.75    12983.76    403.95 o 
   1  -2  15      389.52      353.75     40.72 o 
   3  -2  15     6081.82     6006.50    239.77 o 
   5  -2  15      889.76      897.46     62.99 o 
   7  -2  15       86.41      101.23     52.78 o 
   9  -2  15      121.37       71.20     62.07 o 
  11  -2  15       21.14       47.04     85.18 o 
 -18  -1  15      265.73      390.12     78.21 o 
 -16  -1  15       67.44       94.71     62.48 o 
 -14  -1  15      893.85      878.78    102.27 o 
 -12  -1  15      469.60      443.69     54.16 o 
 -10  -1  15     7909.86     7752.14    260.29 o 
  -8  -1  15     1720.97     1654.76     88.24 o 
  -6  -1  15     7877.67     7708.36    247.19 o 
  -4  -1  15     3481.52     3339.50    114.80 o 
  -2  -1  15     3259.32     3321.40    108.22 o 
   0  -1  15      703.32      601.11     51.74 o 
   2  -1  15     2933.80     2706.73    120.61 o 
   4  -1  15       38.12       27.84     57.60 o 
   6  -1  15     1185.98     1030.47     71.57 o 
   8  -1  15      402.29      451.38     61.21 o 
  10  -1  15       10.87        5.57     63.31 o 
  12  -1  15      100.43       51.54     74.13 o 
 -19   0  15       84.02       94.32     80.10 o 
 -17   0  15       37.02       48.88     70.84 o 
 -15   0  15      874.55      903.29     78.33 o 
 -13   0  15     1030.51      989.94     58.41 o 
 -11   0  15     2839.69     2828.54    104.25 o 
  -9   0  15     3690.57     3605.24    123.86 o 
  -7   0  15     2496.75     2339.93     87.41 o 
  -5   0  15     4453.64     4493.66    145.49 o 
  -3   0  15      117.26      106.78     25.99 o 
  -1   0  15     1138.45     1133.12     61.64 o 
   1   0  15     1461.79     1411.41     79.88 o 
   3   0  15       20.07       35.25     38.00 o 
   5   0  15       14.83       -5.70     44.91 o 
   7   0  15        4.48        4.36     48.84 o 
   9   0  15       61.34      120.29     58.43 o 
  11   0  15        0.88      -50.17     80.06 o 
 -18   1  15      245.36      220.78     81.15 o 
 -16   1  15       68.82       94.88     68.43 o 
 -14   1  15      959.95     1088.30     79.12 o 
 -12   1  15      285.70      372.64     78.63 o 
 -10   1  15     8164.41     8005.96    248.29 o 
  -8   1  15     1493.97     1451.09    103.73 o 
  -6   1  15     8364.59     8230.82    248.14 o 
  -4   1  15     3755.93     3524.73    114.74 o 
  -2   1  15     3158.13     3174.30    108.32 o 
   0   1  15      954.75     1006.44     51.56 o 
   2   1  15     3078.15     2929.94    121.27 o 
   4   1  15       32.32       13.82     22.69 o 
   6   1  15     1447.52     1337.24     76.41 o 
   8   1  15      405.90      474.15     60.46 o 
  10   1  15       14.64       55.45     61.78 o 
  12   1  15       82.25      -10.60     70.82 o 
 -19   2  15       22.44      102.21     87.77 o 
 -17   2  15      163.06      254.09     78.77 o 
 -15   2  15       30.14       21.82     64.95 o 
 -13   2  15      494.09      513.76     61.95 o 
 -11   2  15      852.62      862.79     74.62 o 
  -9   2  15      122.62       80.28     35.05 o 
  -7   2  15     7516.08     7399.05    224.73 o 
  -5   2  15     7180.56     7320.03    224.90 o 
  -3   2  15     5965.87     5795.19    173.19 o 
  -1   2  15    13793.89    13795.34    495.97 o 
   1   2  15      364.86      340.36     39.05 o 
   3   2  15     6048.92     6349.67    240.39 o 
   5   2  15      785.26      884.64     61.57 o 
   7   2  15      104.52       92.54     45.69 o 
   9   2  15      103.62      121.82     92.02 o 
  11   2  15       12.29     -110.13    114.47 o 
 -18   3  15        2.53        1.61     85.54 o 
 -16   3  15       30.93        6.66     72.83 o 
 -14   3  15      113.35       87.45     67.85 o 
 -12   3  15       49.64       95.10     54.47 o 
 -10   3  15     1865.02     1835.46     80.76 o 
  -8   3  15      926.04      922.19    124.48 o 
  -6   3  15     4395.24     4150.27    173.23 o 
  -4   3  15      803.13      880.60     66.39 o 
  -2   3  15     2928.35     2802.87    130.34 o 
   0   3  15     2355.91     2366.05    169.88 o 
   2   3  15     1140.73     1162.28     98.12 o 
   4   3  15     1607.35     1515.21    130.34 o 
   6   3  15      495.85      412.48     85.43 o 
   8   3  15       85.90      167.43     85.91 o 
  10   3  15       53.51      -53.21     96.65 o 
 -17   4  15        3.99       -7.23     83.70 o 
 -15   4  15      156.94      180.07     76.28 o 
 -13   4  15      104.79       59.68     65.01 o 
 -11   4  15      605.94      555.72     69.01 o 
  -9   4  15      410.00      414.40     59.74 o 
  -7   4  15     1743.52     1752.23    102.51 o 
  -5   4  15     1960.19     2024.99    103.14 o 
  -3   4  15     4856.97     4919.75    196.50 o 
  -1   4  15     5006.86     4820.45    308.51 o 
   1   4  15     1178.27     1314.09    109.34 o 
   3   4  15     1633.00     1877.41    144.00 o 
   5   4  15       60.32       69.32     77.13 o 
   7   4  15      213.19      185.50     91.77 o 
   9   4  15       12.93       12.20     94.21 o 
  11   4  15       20.60      -11.16     75.90 o 
 -16   5  15      215.01      261.99     89.74 o 
 -14   5  15      583.04      548.46     85.75 o 
 -12   5  15      666.08      804.85    117.89 o 
 -10   5  15     2861.32     2879.01    146.08 o 
  -8   5  15     1017.15     1057.90     74.30 o 
  -6   5  15     3218.25     3056.89    135.82 o 
  -4   5  15      529.63      630.57    114.96 o 
  -2   5  15      266.05      299.79    106.17 o 
   0   5  15      287.37      277.76     79.57 o 
   2   5  15     1238.56     1185.71    110.81 o 
   4   5  15      673.50      668.27     95.68 o 
   6   5  15      528.71      440.31     99.58 o 
   8   5  15      554.18      716.60    117.16 o 
  10   5  15        6.72      -53.70    103.98 o 
 -15   6  15       99.00       90.25     87.44 o 
 -13   6  15       79.74      259.76     79.97 o 
 -11   6  15      148.07      218.22     71.85 o 
  -9   6  15      242.32      288.57     64.97 o 
  -7   6  15      485.62      485.12     63.91 o 
  -5   6  15     1646.26     1652.59     96.67 o 
  -3   6  15      107.36      157.50     51.18 o 
  -1   6  15     1187.07     1256.00    121.06 o 
   1   6  15      101.00       16.11     86.40 o 
   3   6  15      211.58      176.22     85.91 o 
   5   6  15       36.46       15.62     88.35 o 
   7   6  15       16.48       35.63    100.07 o 
   9   6  15       31.14      100.07    106.42 o 
 -14   7  15       26.56        4.76     88.40 o 
 -12   7  15      353.83      317.73     86.88 o 
 -10   7  15      318.91      269.11     79.01 o 
  -8   7  15      804.05      718.93    116.18 o 
  -6   7  15     2017.45     1863.20    110.91 o 
  -4   7  15       58.97       77.82     59.54 o 
  -2   7  15     1050.62     1083.20    125.45 o 
   0   7  15       35.14       10.74     95.19 o 
   2   7  15      167.59      227.48     93.72 o 
   4   7  15       82.42       -7.32     91.77 o 
   6   7  15       25.81        7.81     99.09 o 
   8   7  15       44.63      -19.53    108.86 o 
 -13   8  15        4.67       74.82    159.14 o 
 -11   8  15       86.15      105.90     86.51 o 
  -9   8  15       95.52       88.46     78.11 o 
  -7   8  15      694.03      758.54     83.47 o 
  -5   8  15      880.94      956.42     84.03 o 
  -3   8  15     1346.98     1435.31    171.34 o 
  -1   8  15     2181.50     2368.49    199.16 o 
   1   8  15      191.72      143.03    107.39 o 
   3   8  15      650.03      852.79    120.57 o 
   5   8  15       72.85        6.35    103.49 o 
 -10   9  15      331.74      451.89    100.68 o 
  -8   9  15      141.32      191.91     86.32 o 
  -6   9  15      229.97      329.67     81.63 o 
  -4   9  15      480.27      589.11     80.13 o 
  -2   9  15       99.65       74.69    121.06 o 
   0   9  15      257.97      168.90    119.60 o 
   2   9  15      389.66      257.25    112.76 o 
   4   9  15       78.63      132.78    112.76 o 
  -7  10  15       64.02      -68.34    143.03 o 
  -5  10  15       13.45       -2.17     87.82 o 
  -3  10  15      101.77       15.62    130.82 o 
  -1  10  15       59.70       40.52    130.34 o 
  -9  -9  16      280.49      228.53     80.32 o 
  -7  -9  16       92.09      105.17    112.52 o 
  -5  -9  16      643.56      657.38     79.56 o 
  -3  -9  16       33.99      -49.26     69.27 o 
  -1  -9  16      426.48      575.55     75.21 o 
   1  -9  16       40.01       80.54    105.44 o 
 -12  -8  16      152.39      139.03    101.29 o 
 -10  -8  16      137.39       69.55     69.67 o 
  -8  -8  16      289.15      222.87     69.98 o 
  -6  -8  16       48.56      -12.43     64.78 o 
  -4  -8  16      468.67      305.67     68.48 o 
  -2  -8  16       35.47      -37.16     60.21 o 
   0  -8  16      230.75      238.22     94.70 o 
   2  -8  16      110.03      142.05     92.75 o 
   4  -8  16       14.24       14.64     98.12 o 
 -13  -7  16      411.15      395.49     79.70 o 
 -11  -7  16       31.90      100.06     68.78 o 
  -9  -7  16     1140.66     1207.27     86.98 o 
  -7  -7  16       61.04       14.95     80.06 o 
  -5  -7  16     1371.61     1575.73     94.21 o 
  -3  -7  16      980.94      968.55     74.97 o 
  -1  -7  16       14.85       18.51     57.99 o 
   1  -7  16      255.86      483.27     96.65 o 
   3  -7  16      446.68      337.31     93.72 o 
   5  -7  16      121.82       -1.46     95.19 o 
   7  -7  16      176.28      321.20    106.90 o 
 -16  -6  16       10.52      -33.67     80.62 o 
 -14  -6  16      146.25      180.94     73.71 o 
 -12  -6  16      110.95       92.53     67.64 o 
 -10  -6  16      512.44      443.43    119.84 o 
  -8  -6  16      393.24      468.48     60.75 o 
  -6  -6  16     1129.54     1076.97     78.35 o 
  -4  -6  16     1038.75     1101.11     72.79 o 
  -2  -6  16     2040.26     1843.31    123.26 o 
   0  -6  16     3222.11     3431.18    220.64 o 
   2  -6  16       92.11       60.53     85.91 o 
   4  -6  16     1071.40     1384.87    121.06 o 
   6  -6  16       31.28      -45.89     92.75 o 
   8  -6  16      156.23       13.18    104.95 o 
 -17  -5  16       38.20       79.96     80.72 o 
 -15  -5  16       11.04      -30.09     71.44 o 
 -13  -5  16        1.24      -21.19     63.43 o 
 -11  -5  16       93.96       98.86     58.09 o 
  -9  -5  16      403.74      409.33     59.83 o 
  -7  -5  16      133.95      138.39     71.03 o 
  -5  -5  16     1937.97     1841.60    100.54 o 
  -3  -5  16      220.54      216.90     57.36 o 
  -1  -5  16     1415.91     1352.11    101.78 o 
   1  -5  16     1032.44      997.28    102.02 o 
   3  -5  16      188.43      276.29     78.10 o 
   5  -5  16      629.39      616.53     96.16 o 
   7  -5  16       16.54       -7.32     88.35 o 
   9  -5  16       72.91       11.23    101.05 o 
 -18  -4  16       35.87       69.07     89.57 o 
 -16  -4  16       40.63       29.13     72.00 o 
 -14  -4  16      116.91      130.54     65.21 o 
 -12  -4  16      365.76      282.38     62.33 o 
 -10  -4  16      157.96      198.04     50.15 o 
  -8  -4  16     1123.81     1075.52     68.65 o 
  -6  -4  16     1468.95     1638.13     90.44 o 
  -4  -4  16     5164.12     4900.93    193.80 o 
  -2  -4  16      627.99      597.28     54.53 o 
   0  -4  16     3853.29     3630.84    221.13 o 
   2  -4  16       83.91      107.39     71.27 o 
   4  -4  16      843.56      693.17     90.31 o 
   6  -4  16      183.75      140.68     68.34 o 
   8  -4  16        1.78      -20.01     90.31 o 
  10  -4  16       31.30      -38.56    104.95 o 
 -17  -3  16       44.92      129.20     75.35 o 
 -15  -3  16      121.02      201.31     70.05 o 
 -13  -3  16     1027.85      964.89     75.07 o 
 -11  -3  16      552.99      627.03     64.68 o 
  -9  -3  16     5449.18     5205.67    208.41 o 
  -7  -3  16      112.24      119.81     43.48 o 
  -5  -3  16     5743.16     5445.14    247.49 o 
  -3  -3  16     1278.77     1219.42     83.96 o 
  -1  -3  16     1329.30     1391.71    116.18 o 
   1  -3  16      170.42      210.24     42.20 o 
   3  -3  16      536.51      508.28     52.45 o 
   5  -3  16      184.77      165.75     52.29 o 
   7  -3  16      273.12      209.55     61.99 o 
   9  -3  16      244.86      195.14     70.48 o 
  11  -3  16        5.46      133.26    112.76 o 
 -18  -2  16       14.65       66.61     60.48 o 
 -16  -2  16      109.94      196.93     55.20 o 
 -14  -2  16      570.94      636.37     67.28 o 
 -12  -2  16     1117.76     1149.70     72.12 o 
 -10  -2  16     1191.07     1229.00     75.94 o 
  -8  -2  16     2954.34     2829.41    123.74 o 
  -6  -2  16      300.99      284.05     71.03 o 
  -4  -2  16     3251.57     3143.72    110.17 o 
  -2  -2  16     1603.54     1541.11     61.52 o 
   0  -2  16     1238.22     1386.82     73.69 o 
   2  -2  16     1055.99     1066.28     63.12 o 
   4  -2  16      248.17      293.58     49.00 o 
   6  -2  16       70.22      163.70     52.54 o 
   8  -2  16       54.57       93.60     60.22 o 
  10  -2  16        6.40      -37.96     70.16 o 
 -19  -1  16       44.89      206.16     83.86 o 
 -17  -1  16      319.46      229.60     58.54 o 
 -15  -1  16        6.04      106.19     62.34 o 
 -13  -1  16     1058.78     1004.69     75.21 o 
 -11  -1  16      160.22      225.71     52.10 o 
  -9  -1  16     8313.70     8012.47    253.64 o 
  -7  -1  16      498.96      537.77     57.95 o 
  -5  -1  16     9012.76     8852.44    265.59 o 
  -3  -1  16     3631.70     3733.61    121.83 o 
  -1  -1  16     3097.58     3041.07    127.37 o 
   1  -1  16     2666.38     2734.12    120.33 o 
   3  -1  16      426.74      476.18     48.50 o 
   5  -1  16      912.41      895.39     63.12 o 
   7  -1  16      201.25      133.90     54.67 o 
   9  -1  16      320.91      340.57     66.87 o 
  11  -1  16       10.17       14.07     97.63 o 
 -18   0  16        8.47      -84.94    117.64 o 
 -16   0  16       62.98       70.74     63.22 o 
 -14   0  16       37.16       59.25     47.36 o 
 -12   0  16      186.36      175.46     41.41 o 
 -10   0  16     1550.25     1615.79     74.97 o 
  -8   0  16     4211.45     4171.65    139.19 o 
  -6   0  16     5371.39     5326.31    171.59 o 
  -4   0  16    23571.23    23907.24    720.93 o 
  -2   0  16     3180.35     2900.73    124.78 o 
   0   0  16    30213.73    29716.36   1095.30 o 
   2   0  16        2.33        2.85     39.19 o 
   4   0  16    11217.40    11431.86    431.84 o 
   6   0  16     1219.14     1319.21     78.40 o 
   8   0  16      555.15      688.67     69.02 o 
  10   0  16      237.46      306.64     68.87 o 
 -19   1  16       48.99       46.86    128.38 o 
 -17   1  16      396.55      312.76     85.43 o 
 -15   1  16        1.83       39.85     74.44 o 
 -13   1  16     1200.76     1244.62     63.67 o 
 -11   1  16      133.18      154.11     40.35 o 
  -9   1  16     8324.14     8242.06    316.31 o 
  -7   1  16      573.34      591.66     42.23 o 
  -5   1  16     8517.03     8287.11    265.12 o 
  -3   1  16     3519.78     3646.06    122.02 o 
  -1   1  16     3003.44     2924.36    126.56 o 
   1   1  16     2552.78     2568.99    114.64 o 
   3   1  16      327.51      274.83     71.76 o 
   5   1  16      763.70      736.96     61.65 o 
   7   1  16      196.38      204.31     54.84 o 
   9   1  16      331.33      348.46     64.29 o 
  11   1  16       13.33      -46.57     69.78 o 
 -18   2  16       12.79       69.68     81.66 o 
 -16   2  16      101.59      112.11     71.20 o 
 -14   2  16      580.99      618.43     61.22 o 
 -12   2  16     1021.09      941.94     57.94 o 
 -10   2  16     1305.98     1326.65     62.43 o 
  -8   2  16     2733.83     2639.21     99.33 o 
  -6   2  16      330.71      332.37     35.86 o 
  -4   2  16     3433.96     3423.63    111.37 o 
  -2   2  16     1556.63     1521.01     82.22 o 
   0   2  16     1362.20     1396.06     73.60 o 
   2   2  16     1000.21      986.31     61.40 o 
   4   2  16      215.05      238.91     46.44 o 
   6   2  16       61.79      104.24     51.57 o 
   8   2  16       48.04      101.53     87.87 o 
  10   2  16        9.14      -71.76     97.63 o 
 -17   3  16       37.71       69.79     79.94 o 
 -15   3  16      126.75      238.50     73.86 o 
 -13   3  16     1059.53     1153.77    141.32 o 
 -11   3  16      523.08      602.84     66.52 o 
  -9   3  16     5385.01     5163.46    213.20 o 
  -7   3  16      126.93      134.14     44.92 o 
  -5   3  16     5695.02     5392.58    217.00 o 
  -3   3  16     1319.80     1290.04     71.40 o 
  -1   3  16     1283.74     1283.83    108.86 o 
   1   3  16      166.62      181.59     68.34 o 
   3   3  16      576.61      598.47     85.43 o 
   5   3  16      150.96      184.52     83.47 o 
   7   3  16      294.44      317.30     93.72 o 
   9   3  16      254.13      359.28    102.02 o 
  11   3  16        4.01       47.84    110.32 o 
 -18   4  16       32.75       19.39     90.50 o 
 -16   4  16       47.51        2.84     79.04 o 
 -14   4  16      136.15       91.79     66.36 o 
 -12   4  16      421.62      425.18     70.11 o 
 -10   4  16       98.06       13.47     56.78 o 
  -8   4  16      867.81      834.76     68.94 o 
  -6   4  16     1473.36     1635.05     91.42 o 
  -4   4  16     4955.67     4839.85    197.80 o 
  -2   4  16      699.38      815.21     91.28 o 
   0   4  16     3833.56     3822.19    238.22 o 
   2   4  16       55.48      105.44     72.73 o 
   4   4  16      696.90      693.17     97.14 o 
   6   4  16      139.47      193.31     91.28 o 
   8   4  16        1.68      -80.06     92.26 o 
  10   4  16       39.92        7.77     75.23 o 
 -17   5  16       32.04       -6.53     91.12 o 
 -15   5  16        6.85     -100.69    117.16 o 
 -13   5  16        4.64      -50.99     72.30 o 
 -11   5  16       61.22       21.58     66.05 o 
  -9   5  16      394.15      469.31     66.01 o 
  -7   5  16       76.21       44.18     97.14 o 
  -5   5  16     1983.37     1933.97    103.70 o 
  -3   5  16      377.44      424.81     81.52 o 
  -1   5  16     1167.47     1356.07    122.52 o 
   1   5  16     1148.62     1222.81    119.60 o 
   3   5  16      113.69       19.53     79.57 o 
   5   5  16      693.44      699.51    106.42 o 
   7   5  16       32.15        7.32     98.61 o 
   9   5  16       86.04      -41.00    102.02 o 
 -16   6  16       10.38      150.59     92.04 o 
 -14   6  16      144.47      102.81     84.51 o 
 -12   6  16      131.90      102.60     75.97 o 
 -10   6  16      378.10      380.43     72.48 o 
  -8   6  16      316.16      386.78     66.85 o 
  -6   6  16     1117.91     1062.22     79.48 o 
  -4   6  16     1021.71     1060.70     73.20 o 
  -2   6  16     2056.18     2039.48    169.88 o 
   0   6  16     3085.32     3556.64    240.66 o 
   2   6  16      102.84      155.23     85.91 o 
   4   6  16     1044.26     1133.48    127.41 o 
   6   6  16       32.31      -94.21     99.58 o 
   8   6  16      172.45      105.93    114.71 o 
 -13   7  16      386.68      386.87     94.21 o 
 -11   7  16       40.88       66.74     80.15 o 
  -9   7  16     1150.53     1425.74    109.59 o 
  -7   7  16       52.98      108.39     67.49 o 
  -5   7  16     1450.75     1672.98    106.03 o 
  -3   7  16      916.92     1072.95    128.38 o 
  -1   7  16       11.01      -96.65     96.65 o 
   1   7  16      197.45      213.81    109.34 o 
   3   7  16      348.94      392.96    103.00 o 
   5   7  16      106.95       12.20    100.07 o 
   7   7  16      149.77      245.05    116.67 o 
 -12   8  16      177.41      234.90     93.88 o 
 -10   8  16      151.98      112.97     84.43 o 
  -8   8  16      307.23      269.17     79.62 o 
  -6   8  16       51.24       88.03     70.13 o 
  -4   8  16      457.17      287.58     72.72 o 
  -2   8  16       32.17      -66.88    110.32 o 
   0   8  16      205.64       32.22    112.27 o 
   2   8  16      104.01      129.36    103.98 o 
   4   8  16        9.24      -80.06    104.95 o 
  -9   9  16      237.39      277.22    201.36 o 
  -7   9  16       75.30       70.85     83.35 o 
  -5   9  16      510.01      687.30     89.48 o 
  -3   9  16       36.11       95.19    126.43 o 
  -1   9  16      386.10      440.31    132.29 o 
   1   9  16       43.61       86.40    128.87 o 
  -8  -9  17       43.50       90.62     76.29 o 
  -6  -9  17      376.99      414.08     85.67 o 
  -4  -9  17       20.92      108.38     71.94 o 
  -2  -9  17      382.80      416.79     78.17 o 
   0  -9  17      103.18      129.36    107.88 o 
 -11  -8  17      102.13      184.74     77.05 o 
  -9  -8  17       30.23       20.61    143.76 o 
  -7  -8  17       18.55      -11.97     66.26 o 
  -5  -8  17       91.52       22.06     65.41 o 
  -3  -8  17      336.23      256.45     65.72 o 
  -1  -8  17       54.48       23.92     97.14 o 
   1  -8  17      852.58      913.81    122.52 o 
   3  -8  17       61.37      189.40    102.02 o 
 -14  -7  17       73.14      175.17     79.62 o 
 -12  -7  17      104.98       54.82     71.59 o 
 -10  -7  17      369.87      326.44     74.93 o 
  -8  -7  17      805.44      721.23     75.25 o 
  -6  -7  17      147.25       89.73     61.26 o 
  -4  -7  17     1535.96     1735.89    113.74 o 
  -2  -7  17      234.84      282.87     93.24 o 
   0  -7  17      834.93     1053.91    117.16 o 
   2  -7  17      390.28      364.16     96.16 o 
   4  -7  17       38.60      -94.70     94.70 o 
   6  -7  17       57.81       31.73    105.44 o 
 -15  -6  17      242.41      189.67     78.46 o 
 -13  -6  17       38.20       38.33     70.17 o 
 -11  -6  17      732.28      732.21     77.44 o 
  -9  -6  17        0.67      -14.83     59.80 o 
  -7  -6  17     1055.56      950.97     72.08 o 
  -5  -6  17      541.29      506.53     64.50 o 
  -3  -6  17     1135.11     1054.88    144.74 o 
  -1  -6  17      707.56      702.44     97.63 o 
   1  -6  17      540.53      496.45     94.21 o 
   3  -6  17      293.10      229.43     89.33 o 
   5  -6  17       76.43      224.06     96.65 o 
   7  -6  17       34.50       -6.35    101.53 o 
 -16  -5  17       32.33       36.88     78.32 o 
 -14  -5  17       99.57      100.09     85.91 o 
 -12  -5  17      624.94      617.43     96.65 o 
 -10  -5  17       62.88       79.45     89.09 o 
  -8  -5  17     3001.81     3093.57    144.40 o 
  -6  -5  17     1127.67     1206.03    111.05 o 
  -4  -5  17     3757.33     3683.07    163.44 o 
  -2  -5  17     2682.35     2589.25    126.51 o 
   0  -5  17      402.37      374.41     85.91 o 
   2  -5  17      685.00      800.56    101.53 o 
   4  -5  17      288.58      224.55     86.89 o 
   6  -5  17       30.25       28.80     92.26 o 
   8  -5  17       91.65      -17.09    102.02 o 
 -17  -4  17       81.27      147.54     78.81 o 
 -15  -4  17       72.64      119.55     70.19 o 
 -13  -4  17      663.42      660.29     74.81 o 
 -11  -4  17      176.38      172.14     57.82 o 
  -9  -4  17      842.70      845.83     68.28 o 
  -7  -4  17     1402.20     1259.52     88.35 o 
  -5  -4  17      378.17      234.49     49.00 o 
  -3  -4  17     1821.91     1771.43     95.43 o 
  -1  -4  17      336.21      278.24     74.20 o 
   1  -4  17     2753.54     2765.35    185.50 o 
   3  -4  17      261.15      320.71     79.08 o 
   5  -4  17      884.84     1049.03    109.83 o 
   7  -4  17      133.63      109.83     91.28 o 
   9  -4  17      121.10      181.59    105.44 o 
 -18  -3  17       23.32       48.43     79.30 o 
 -16  -3  17      127.24      136.46     82.25 o 
 -14  -3  17        0.69      119.83     65.05 o 
 -12  -3  17      268.42      195.13     93.24 o 
 -10  -3  17      189.93      157.96     61.51 o 
  -8  -3  17        9.16       17.79     70.54 o 
  -6  -3  17      533.45      494.55     59.55 o 
  -4  -3  17      517.21      538.55     57.36 o 
  -2  -3  17      876.65      976.29     92.75 o 
   0  -3  17     1388.60     1426.37    114.23 o 
   2  -3  17      678.53      652.68     62.48 o 
   4  -3  17      338.06      304.77     54.11 o 
   6  -3  17      495.61      494.60     65.06 o 
   8  -3  17      105.69      180.36     68.58 o 
  10  -3  17       66.72      102.02     78.32 o 
 -17  -2  17      101.22      146.07     75.53 o 
 -15  -2  17      271.81      118.95     66.41 o 
 -13  -2  17       68.96       67.18     58.09 o 
 -11  -2  17      444.25      394.10     96.90 o 
  -9  -2  17      110.77      125.01     48.82 o 
  -7  -2  17      233.17      213.29     63.70 o 
  -5  -2  17     1394.27     1517.88     78.11 o 
  -3  -2  17     5755.74     5765.11    182.06 o 
  -1  -2  17      234.52      257.53     40.82 o 
   1  -2  17     6889.92     6771.88    337.07 o 
   3  -2  17      399.71      443.48     53.29 o 
   5  -2  17     2005.95     1929.76    101.96 o 
   7  -2  17      648.40      704.38     71.51 o 
   9  -2  17       47.24      123.71     69.41 o 
 -18  -1  17       12.02       95.88     78.34 o 
 -16  -1  17       13.29      -62.29     62.29 o 
 -14  -1  17       53.19      160.33     60.19 o 
 -12  -1  17      125.06      253.95     55.59 o 
 -10  -1  17      129.79       96.69     49.42 o 
  -8  -1  17     4393.09     4525.48    135.74 o 
  -6  -1  17     3836.17     3833.90    121.74 o 
  -4  -1  17     5482.40     5500.41    157.16 o 
  -2  -1  17     7435.91     7297.40    273.46 o 
   0  -1  17     2495.91     2429.01    102.53 o 
   2  -1  17     2837.72     2766.75    116.63 o 
   4  -1  17     1138.53     1078.80     68.67 o 
   6  -1  17      576.89      561.89     62.61 o 
   8  -1  17      681.07      617.30     70.90 o 
  10  -1  17      285.86      308.12    135.95 o 
 -19   0  17       32.79        9.14     83.73 o 
 -17   0  17       11.86       80.30     81.28 o 
 -15   0  17      274.58      343.12     90.55 o 
 -13   0  17      200.36      276.25     46.74 o 
 -11   0  17     1938.21     1938.83     85.08 o 
  -9   0  17       25.34       29.39     35.36 o 
  -7   0  17     6285.73     6256.06    199.39 o 
  -5   0  17     2039.70     2136.48     82.73 o 
  -3   0  17     4405.94     4258.99    140.47 o 
  -1   0  17     4338.14     4447.70    179.43 o 
   1   0  17      487.87      478.22     68.10 o 
   3   0  17     3714.95     3629.87    153.27 o 
   5   0  17      643.66      592.47     58.47 o 
   7   0  17      349.82      319.45     60.36 o 
   9   0  17      258.57      201.98     67.54 o 
  11   0  17       31.84       33.46     73.17 o 
 -18   1  17       12.19      -12.69    113.74 o 
 -16   1  17       20.58       75.58     54.23 o 
 -14   1  17       40.89       84.46     48.24 o 
 -12   1  17       51.09      111.44     43.60 o 
 -10   1  17       84.10       57.91     43.65 o 
  -8   1  17     3343.15     3454.29    134.76 o 
  -6   1  17     3394.02     3242.87    121.13 o 
  -4   1  17     4248.65     4173.18    155.46 o 
  -2   1  17     6937.43     6880.78    273.22 o 
   0   1  17     1950.78     1789.93    101.99 o 
   2   1  17     2531.90     2372.90    178.91 o 
   4   1  17     1034.82      968.00    103.00 o 
   6   1  17      626.84      560.56     60.95 o 
   8   1  17      700.02      618.87     82.98 o 
  10   1  17      320.65      260.93     70.40 o 
 -17   2  17       74.55       87.21     99.83 o 
 -15   2  17      220.89      229.06     53.21 o 
 -13   2  17      108.47      131.53     47.12 o 
 -11   2  17      397.94      373.89     45.62 o 
  -9   2  17      113.82       91.20     40.52 o 
  -7   2  17      234.87      255.86     53.17 o 
  -5   2  17     1185.89     1234.76     67.94 o 
  -3   2  17     5623.78     5606.83    222.75 o 
  -1   2  17      197.29      174.43     41.16 o 
   1   2  17     6872.21     6735.19    259.41 o 
   3   2  17      553.12      573.85     74.93 o 
   5   2  17     1696.99     1627.48    141.07 o 
   7   2  17      667.95      640.45    102.02 o 
   9   2  17       33.55       67.36     99.58 o 
 -18   3  17       25.49      123.93     87.97 o 
 -16   3  17      101.90       83.57    101.05 o 
 -14   3  17        2.97       22.17     65.54 o 
 -12   3  17      205.40      116.84     61.43 o 
 -10   3  17      181.73      215.22     56.55 o 
  -8   3  17       25.98       20.45     48.27 o 
  -6   3  17      547.31      549.22     54.14 o 
  -4   3  17      578.20      722.21    173.29 o 
  -2   3  17      737.73      855.72     95.19 o 
   0   3  17     1421.70     1473.72    129.36 o 
   2   3  17      733.73      809.84     94.21 o 
   4   3  17      274.94      353.91     87.38 o 
   6   3  17      521.70      457.88     98.61 o 
   8   3  17       86.30      111.30     94.21 o 
  10   3  17       78.69      198.68    111.30 o 
 -17   4  17       91.98      251.21    140.10 o 
 -15   4  17       63.64      111.74    117.16 o 
 -13   4  17      680.27      782.74     80.85 o 
 -11   4  17      106.15       57.25     62.13 o 
  -9   4  17      734.42      815.73     72.05 o 
  -7   4  17     1038.73     1106.77     75.22 o 
  -5   4  17      449.77      410.19     71.27 o 
  -3   4  17     1864.34     1841.78    146.93 o 
  -1   4  17      380.98      340.24     82.98 o 
   1   4  17     2645.18     2865.91    191.35 o 
   3   4  17      179.48      298.26     87.87 o 
   5   4  17      937.28     1036.34    120.57 o 
   7   4  17      108.19      272.39    104.95 o 
   9   4  17      148.76      290.94    110.32 o 
 -16   5  17       39.13       40.52     86.29 o 
 -14   5  17       98.54       70.42    139.85 o 
 -12   5  17      726.09      696.15    101.05 o 
 -10   5  17       57.14       29.89     64.01 o 
  -8   5  17     3249.44     3277.05    149.37 o 
  -6   5  17     1175.81     1315.95     80.98 o 
  -4   5  17     4140.76     4027.05    167.82 o 
  -2   5  17     2938.33     2939.13    199.16 o 
   0   5  17      459.34      580.41     97.14 o 
   2   5  17      748.75      726.85    102.02 o 
   4   5  17      307.85      310.95     93.72 o 
   6   5  17       15.58      -72.25    102.02 o 
   8   5  17      100.22       66.39    114.71 o 
 -15   6  17      238.89      236.33     90.65 o 
 -13   6  17       45.07      110.10     74.33 o 
 -11   6  17      704.13      679.13     89.57 o 
  -9   6  17        8.92       -1.44     68.46 o 
  -7   6  17      826.62      823.78     76.82 o 
  -5   6  17      568.47      675.44     89.82 o 
  -3   6  17     1006.06      951.40    122.52 o 
  -1   6  17      694.50      588.71    108.86 o 
   1   6  17      522.32      425.66    101.53 o 
   3   6  17      251.41      298.26     98.12 o 
   5   6  17       92.14       28.80    103.00 o 
   7   6  17       16.75       56.63    112.27 o 
 -14   7  17       58.75      -23.63     90.94 o 
 -12   7  17       82.14       96.96     85.62 o 
 -10   7  17      352.90      417.01     80.55 o 
  -8   7  17      792.96      839.69     85.50 o 
  -6   7  17      143.09      155.94     64.73 o 
  -4   7  17     1448.90     1465.42    155.23 o 
  -2   7  17      216.32      261.16    108.86 o 
   0   7  17      824.97     1084.66    136.19 o 
   2   7  17      400.73      454.46    107.39 o 
   4   7  17       41.36       73.71    103.00 o 
   6   7  17       59.66      -71.76    114.23 o 
 -11   8  17       85.90       40.08     88.96 o 
  -9   8  17       12.76      -54.01     79.37 o 
  -7   8  17        8.96       17.27     78.56 o 
  -5   8  17       77.30      -48.82     68.92 o 
  -3   8  17      306.87      131.31    119.60 o 
  -1   8  17       39.26      -81.52    115.69 o 
   1   8  17      857.32      953.35    133.26 o 
   3   8  17       70.98      102.02    109.83 o 
  -8   9  17       70.67      158.74     88.90 o 
  -6   9  17      332.89      379.14     90.18 o 
  -4   9  17       45.70     -112.76    128.87 o 
  -2   9  17      307.19      473.01    137.17 o 
   0   9  17       83.78       42.47    132.29 o 
  -7  -9  18      343.98      274.67     78.87 o 
  -5  -9  18       16.57       17.88     75.03 o 
  -3  -9  18      496.05      552.78    100.07 o 
  -1  -9  18      117.73      297.77    110.32 o 
 -10  -8  18      161.70      147.13     79.57 o 
  -8  -8  18       81.90       57.42     70.76 o 
  -6  -8  18      441.81      403.17    171.10 o 
  -4  -8  18       81.09        0.60     70.07 o 
  -2  -8  18      577.89      464.23    109.34 o 
   0  -8  18      265.29      273.85    105.93 o 
   2  -8  18      256.39      317.30    106.42 o 
 -13  -7  18        1.68      -19.34     78.32 o 
 -11  -7  18      156.62      284.21     74.04 o 
  -9  -7  18      223.22      179.79     68.52 o 
  -7  -7  18      702.22      679.30     77.30 o 
  -5  -7  18      740.51      804.62    113.74 o 
  -3  -7  18      642.19      663.99     89.33 o 
  -1  -7  18      988.10     1081.73    121.55 o 
   1  -7  18       48.16      -33.68     95.68 o 
   3  -7  18      193.80      152.30    100.56 o 
   5  -7  18      159.15      225.04    108.86 o 
 -14  -6  18       27.38       51.95     75.94 o 
 -12  -6  18      430.58      319.93     75.10 o 
 -10  -6  18     1034.35      850.94     81.89 o 
  -8  -6  18      426.59      438.35    110.57 o 
  -6  -6  18      779.25      704.36     86.65 o 
  -4  -6  18      185.64      184.27     60.38 o 
  -2  -6  18      637.80      541.35     95.68 o 
   0  -6  18       70.69       -2.44     86.40 o 
   2  -6  18      851.63      892.33    109.83 o 
   4  -6  18       26.72        7.81     94.70 o 
   6  -6  18      211.99      206.97    107.39 o 
 -15  -5  18      271.36      237.77     79.16 o 
 -13  -5  18       29.92       22.70     67.83 o 
 -11  -5  18      648.10      488.74     71.36 o 
  -9  -5  18      716.14      607.97     69.15 o 
  -7  -5  18       47.95       47.00     53.83 o 
  -5  -5  18      236.31      235.47     56.60 o 
  -3  -5  18      189.43      227.53     52.53 o 
  -1  -5  18       99.92      101.53     80.54 o 
   1  -5  18      325.59      459.35     91.28 o 
   3  -5  18      277.63      169.88     87.38 o 
   5  -5  18        3.63       -0.49     91.77 o 
   7  -5  18      105.84       81.03    101.05 o 
 -16  -4  18      117.86      -14.85     74.36 o 
 -14  -4  18      269.01      234.68     70.56 o 
 -12  -4  18       71.62       69.88     79.57 o 
 -10  -4  18      576.64      563.40     64.89 o 
  -8  -4  18       14.92      -17.36     51.26 o 
  -6  -4  18      830.47      824.19     64.22 o 
  -4  -4  18      576.34      466.59     57.19 o 
  -2  -4  18     1842.04     1777.34    135.70 o 
   0  -4  18      541.98      406.63     87.87 o 
   2  -4  18     2090.75     2176.65    162.06 o 
   4  -4  18      258.60      259.21     87.38 o 
   6  -4  18      494.71      373.43    100.56 o 
   8  -4  18      107.43       90.80    103.98 o 
 -17  -3  18       20.09      107.90    120.08 o 
 -15  -3  18       62.73      117.07     70.46 o 
 -13  -3  18       62.91       74.72     62.44 o 
 -11  -3  18      807.49      786.80     70.64 o 
  -9  -3  18      460.21      526.53     59.54 o 
  -7  -3  18     5179.46     5259.86    209.80 o 
  -5  -3  18     3355.24     3347.63    146.82 o 
  -3  -3  18     3662.77     3727.69    156.98 o 
  -1  -3  18     4039.68     3922.26    247.49 o 
   1  -3  18      321.31      381.24     81.03 o 
   3  -3  18      912.42      878.09     77.13 o 
   5  -3  18      321.63      326.32     83.72 o 
   7  -3  18       21.92       41.38     65.41 o 
   9  -3  18      106.90      198.20     77.02 o 
 -18  -2  18       35.02      -77.91     77.91 o 
 -16  -2  18       65.53       13.26     65.58 o 
 -14  -2  18       19.90       63.19     64.36 o 
 -12  -2  18      252.72      250.98    103.73 o 
 -10  -2  18      988.72     1049.81     71.04 o 
  -8  -2  18      300.88      252.88     52.29 o 
  -6  -2  18     4904.33     4780.56    193.81 o 
  -4  -2  18      263.47      346.53    104.95 o 
  -2  -2  18     2620.30     2562.59    118.85 o 
   0  -2  18     1011.79     1133.10     70.92 o 
   2  -2  18      632.01      668.13     79.32 o 
   4  -2  18     1078.37     1115.63     74.36 o 
   6  -2  18      259.42      238.90     73.71 o 
   8  -2  18      116.80       87.41     67.12 o 
 -17  -1  18       13.93      -15.77     73.57 o 
 -15  -1  18      153.30      207.22     66.58 o 
 -13  -1  18       16.88       -4.21     58.73 o 
 -11  -1  18      681.34      804.03     65.86 o 
  -9  -1  18      256.22      272.25     52.29 o 
  -7  -1  18     1744.10     1860.74     79.08 o 
  -5  -1  18     1505.57     1512.11     83.15 o 
  -3  -1  18     2541.57     2671.07    114.72 o 
  -1  -1  18     2944.90     3008.05    136.69 o 
   1  -1  18      478.33      457.62     53.38 o 
   3  -1  18     1185.88     1046.27     68.00 o 
   5  -1  18      108.12       46.21     52.62 o 
   7  -1  18      487.69      340.05     65.01 o 
   9  -1  18      114.26      111.58     70.25 o 
 -18   0  18      263.01      362.05     81.93 o 
 -16   0  18     1309.59     1370.88     96.26 o 
 -14   0  18       36.91       50.38     61.78 o 
 -12   0  18     1758.77     1819.02     85.40 o 
 -10   0  18       87.22      138.27     40.16 o 
  -8   0  18     1436.15     1367.78     64.53 o 
  -6   0  18      425.66      544.87     41.36 o 
  -4   0  18      591.94      581.05     40.90 o 
  -2   0  18     5805.40     5830.28    228.24 o 
   0   0  18     1438.64     1478.19     78.86 o 
   2   0  18     7807.24     7745.45    298.63 o 
   4   0  18     3513.26     3650.09    157.51 o 
   6   0  18     1628.19     1619.97    115.20 o 
   8   0  18     1542.93     1368.43     94.21 o 
  10   0  18       54.95      -35.15     71.09 o 
 -17   1  18       11.71       56.84     71.51 o 
 -15   1  18      210.56      255.01     53.81 o 
 -13   1  18       28.56       -0.61     45.43 o 
 -11   1  18      660.57      685.66     52.26 o 
  -9   1  18      346.63      264.23     40.30 o 
  -7   1  18     1841.25     1871.29     88.42 o 
  -5   1  18     1861.72     1872.28     73.96 o 
  -3   1  18     2360.52     2318.00    117.45 o 
  -1   1  18     3240.68     3185.82    134.53 o 
   1   1  18      527.00      483.92     51.89 o 
   3   1  18     1470.97     1091.60    378.31 o 
   5   1  18      126.71      174.11     52.40 o 
   7   1  18      495.98      432.42     65.02 o 
   9   1  18      115.00      115.32    171.58 o 
 -18   2  18       39.38       82.66     70.26 o 
 -16   2  18       63.93      144.86     56.78 o 
 -14   2  18        8.56       97.22     64.72 o 
 -12   2  18      258.63      331.89     48.57 o 
 -10   2  18      843.23      863.84     72.56 o 
  -8   2  18      373.62      421.46     44.30 o 
  -6   2  18     4835.90     4857.05    158.78 o 
  -4   2  18      231.23      208.44     72.25 o 
  -2   2  18     2747.65     2754.12    184.03 o 
   0   2  18      946.32      947.49     98.61 o 
   2   2  18      560.64      592.12     92.26 o 
   4   2  18      992.85     1164.23    114.23 o 
   6   2  18      221.54      192.82     94.21 o 
   8   2  18      107.96      160.60     97.63 o 
 -17   3  18       16.07       94.64     86.65 o 
 -15   3  18       79.04      162.89     73.17 o 
 -13   3  18       50.17       62.73     67.12 o 
 -11   3  18      855.22      826.19     82.01 o 
  -9   3  18      479.84      486.39     63.41 o 
  -7   3  18     5005.16     5166.93    213.20 o 
  -5   3  18     3481.61     3462.29    147.64 o 
  -3   3  18     3600.26     3644.99    232.85 o 
  -1   3  18     4189.71     4545.14    265.55 o 
   1   3  18      290.02      282.64     81.52 o 
   3   3  18      938.39      984.10    112.27 o 
   5   3  18      327.03      356.35     98.61 o 
   7   3  18       24.85      -35.63     93.72 o 
   9   3  18      108.87       38.08    106.90 o 
 -16   4  18       94.25       84.04     80.76 o 
 -14   4  18      233.26      230.16    108.86 o 
 -12   4  18       62.72       26.70     66.05 o 
 -10   4  18      583.53      575.99     82.74 o 
  -8   4  18       14.62       -2.14     54.19 o 
  -6   4  18      706.40      713.49     65.66 o 
  -4   4  18      542.43      576.50     93.24 o 
  -2   4  18     1893.95     1920.37    160.11 o 
   0   4  18      580.61      632.15     93.24 o 
   2   4  18     2238.51     2207.89    174.27 o 
   4   4  18      321.38      351.95     95.19 o 
   6   4  18      480.04      441.28    107.39 o 
   8   4  18       96.71      171.83    106.90 o 
 -15   5  18      304.03      275.01     88.18 o 
 -13   5  18       25.54        0.86     76.29 o 
 -11   5  18      801.13      739.16    111.05 o 
  -9   5  18      805.13      694.04     73.28 o 
  -7   5  18       92.86       63.92     56.13 o 
  -5   5  18      275.51      290.48     57.40 o 
  -3   5  18       81.85       57.11     90.80 o 
  -1   5  18       71.31       42.96     92.26 o 
   1   5  18      242.92      203.07     91.28 o 
   3   5  18      254.84      121.06     94.70 o 
   5   5  18        6.05      -22.45     98.12 o 
   7   5  18       73.88      155.23    115.20 o 
 -14   6  18       26.48       52.94     84.16 o 
 -12   6  18      386.61      524.81     84.79 o 
 -10   6  18     1088.96     1032.76     88.38 o 
  -8   6  18      276.96      282.56     77.37 o 
  -6   6  18      757.66      788.12     75.06 o 
  -4   6  18      201.53       52.23     99.09 o 
  -2   6  18      727.71      716.60    114.23 o 
   0   6  18       82.36       10.74    103.00 o 
   2   6  18      910.63      854.75    118.62 o 
   4   6  18       21.98      -65.90     97.14 o 
   6   6  18      228.20      335.85    125.45 o 
 -13   7  18        2.99       13.23    222.35 o 
 -11   7  18      165.91      314.82     86.38 o 
  -9   7  18      228.75      256.24     79.57 o 
  -7   7  18      749.54      876.95    135.22 o 
  -5   7  18      728.93      792.75    132.78 o 
  -3   7  18      682.98      633.61    126.92 o 
  -1   7  18     1028.72     1081.73    140.59 o 
   1   7  18       47.32      100.56    104.95 o 
   3   7  18      206.93      200.63    107.39 o 
   5   7  18      149.77      248.95    121.55 o 
 -10   8  18      192.63      217.39     88.82 o 
  -8   8  18      129.30      208.18     81.55 o 
  -6   8  18      549.89      527.48     80.54 o 
  -4   8  18      122.09     -120.08    120.08 o 
  -2   8  18      626.79      710.74    135.70 o 
   0   8  18      301.27      346.10    131.80 o 
   2   8  18      282.80      210.39    116.18 o 
  -7   9  18      332.50      340.68     96.52 o 
  -5   9  18       12.55      -72.25    138.15 o 
  -3   9  18      450.59      677.55    147.91 o 
  -1   9  18       76.77      264.09    141.56 o 
  -9  -8  19      666.00      674.21     86.28 o 
  -7  -8  19       47.01      100.37     86.16 o 
  -5  -8  19      346.96      380.85     77.13 o 
  -3  -8  19       71.20      157.67    101.53 o 
  -1  -8  19       34.26       68.83    104.95 o 
   1  -8  19       69.72      -38.08    110.32 o 
 -12  -7  19        4.24      108.79     78.74 o 
 -10  -7  19      171.23       14.09    126.67 o 
  -8  -7  19      117.49       64.56     67.12 o 
  -6  -7  19      387.81      335.68     71.28 o 
  -4  -7  19       60.66      -18.69     63.94 o 
  -2  -7  19      471.39      411.51    106.42 o 
   0  -7  19      111.59      333.40    104.46 o 
   2  -7  19      292.06      328.52    105.93 o 
   4  -7  19      216.47      335.85    113.25 o 
 -13  -6  19      113.62      109.06     77.37 o 
 -11  -6  19       67.14      -19.49     68.12 o 
  -9  -6  19      578.33      582.88     74.36 o 
  -7  -6  19      347.20      321.74     65.40 o 
  -5  -6  19      333.47      380.46     63.92 o 
  -3  -6  19      423.86      363.67     96.65 o 
  -1  -6  19      535.84      638.01    105.44 o 
   1  -6  19      248.18      405.65    101.53 o 
   3  -6  19      487.83      295.82    102.02 o 
   5  -6  19       73.56      -91.77    103.00 o 
 -16  -5  19       15.32       -2.24     79.86 o 
 -14  -5  19       18.39      -29.14     71.80 o 
 -12  -5  19       33.43      -45.23     67.24 o 
 -10  -5  19      380.70      405.71     68.67 o 
  -8  -5  19      323.12      292.50     82.74 o 
  -6  -5  19     1703.74     1648.33    102.02 o 
  -4  -5  19     2193.15     2154.92    115.60 o 
  -2  -5  19      897.48      906.49    105.93 o 
   0  -5  19     2504.73     2582.30    190.38 o 
   2  -5  19       95.80       68.83     87.87 o 
   4  -5  19      570.26      672.18    108.86 o 
   6  -5  19      215.53      166.46    106.42 o 
 -17  -4  19        1.91       26.85    109.34 o 
 -15  -4  19      219.32      183.37     75.90 o 
 -13  -4  19      148.53      220.02     67.90 o 
 -11  -4  19      890.30      890.82     77.49 o 
  -9  -4  19     1781.88     1704.76    100.99 o 
  -7  -4  19      874.14      866.88     70.35 o 
  -5  -4  19     3360.38     3346.61    148.20 o 
  -3  -4  19      299.51      268.48     84.94 o 
  -1  -4  19     1669.07     1836.90    155.23 o 
   1  -4  19      485.66      479.36     94.70 o 
   3  -4  19      330.24      248.47     88.84 o 
   5  -4  19      437.02      352.93     98.61 o 
   7  -4  19       49.63      -54.67     99.58 o 
 -16  -3  19       39.07      103.56     75.82 o 
 -14  -3  19      429.48      413.57     73.23 o 
 -12  -3  19      236.11      229.50    103.73 o 
 -10  -3  19      847.55      858.53     72.64 o 
  -8  -3  19     1173.47     1127.84     76.95 o 
  -6  -3  19        6.64       33.65     51.74 o 
  -4  -3  19      485.80      526.71     56.64 o 
  -2  -3  19      340.97      466.67     83.96 o 
   0  -3  19      341.65      298.75     82.98 o 
   2  -3  19      748.19      816.18    100.07 o 
   4  -3  19      269.64      215.76     88.84 o 
   6  -3  19      146.67      199.88     65.92 o 
   8  -3  19      165.00      106.52     74.44 o 
 -17  -2  19        9.42      -15.79     75.39 o 
 -15  -2  19      177.63      203.69     70.66 o 
 -13  -2  19      758.25      698.06     73.37 o 
 -11  -2  19        2.85       88.39     56.15 o 
  -9  -2  19     2149.90     2201.24    112.69 o 
  -7  -2  19      247.54      361.93     54.88 o 
  -5  -2  19     1343.08     1357.56     77.71 o 
  -3  -2  19     1004.64     1097.35    104.46 o 
  -1  -2  19      536.01      522.32     83.47 o 
   1  -2  19      686.32      682.38     60.18 o 
   3  -2  19     1463.67     1429.76     87.99 o 
   5  -2  19      177.59      178.09     59.51 o 
   7  -2  19      167.06      157.74     67.82 o 
   9  -2  19       70.73       56.34     76.29 o 
 -18  -1  19      135.86      190.43     83.01 o 
 -16  -1  19       66.49       34.55     70.90 o 
 -14  -1  19      467.19      411.70     70.33 o 
 -12  -1  19      275.44      235.95     61.02 o 
 -10  -1  19      848.92      897.38     73.17 o 
  -8  -1  19      490.19      433.62     60.20 o 
  -6  -1  19     1453.27     1505.77     94.67 o 
  -4  -1  19     1381.54     1571.48     84.65 o 
  -2  -1  19      344.14      325.60     50.11 o 
   0  -1  19     1537.11     1668.02     87.49 o 
   2  -1  19      418.84      437.63     65.41 o 
   4  -1  19      123.42      124.31     54.88 o 
   6  -1  19      420.04      450.63     66.52 o 
   8  -1  19      118.58      137.35     69.75 o 
 -17   0  19      372.36      275.62     77.77 o 
 -15   0  19       16.23       75.69     67.37 o 
 -13   0  19      130.70       89.68     63.22 o 
 -11   0  19      208.38      211.10     56.06 o 
  -9   0  19      302.16      392.49     45.90 o 
  -7   0  19      835.26      786.46     49.18 o 
  -5   0  19     2708.57     2864.50    104.99 o 
  -3   0  19       16.80      -22.01     43.69 o 
  -1   0  19      474.28      431.59     52.64 o 
   1   0  19      138.30       97.22     48.29 o 
   3   0  19       40.18      -40.59     50.87 o 
   5   0  19      257.79      305.42     59.91 o 
   7   0  19      125.14       98.08     67.85 o 
   9   0  19        8.00      -56.30     70.54 o 
 -18   1  19      129.11      145.22     79.63 o 
 -16   1  19       72.54       37.19     68.86 o 
 -14   1  19      532.82      491.07     55.44 o 
 -12   1  19      357.28      395.85     50.05 o 
 -10   1  19     1089.88     1220.94     74.86 o 
  -8   1  19      717.30      766.79     48.99 o 
  -6   1  19     1848.89     2063.26     80.45 o 
  -4   1  19     1640.68     1779.45    116.67 o 
  -2   1  19      488.07      532.82     51.91 o 
   0   1  19     1541.05     1523.37     88.72 o 
   2   1  19      275.36      209.27     51.41 o 
   4   1  19       55.88      112.76     84.94 o 
   6   1  19      356.63      397.69     64.62 o 
   8   1  19       82.68       41.98    101.53 o 
 -17   2  19        8.09        1.10     76.72 o 
 -15   2  19      165.19      287.88     72.55 o 
 -13   2  19      719.37      746.81     78.59 o 
 -11   2  19       26.15       77.28     86.65 o 
  -9   2  19     2121.95     2149.59    115.79 o 
  -7   2  19      251.47      217.39     52.54 o 
  -5   2  19     1290.11     1349.24    115.20 o 
  -3   2  19      985.66     1070.51    106.90 o 
  -1   2  19      494.68      472.04     83.47 o 
   1   2  19      640.39      694.14     94.70 o 
   3   2  19     1680.23     1626.02    131.31 o 
   5   2  19      165.26      195.75     96.16 o 
   7   2  19      221.86      275.80    101.53 o 
   9   2  19       46.15        7.32    109.83 o 
 -16   3  19       33.39      137.53     78.15 o 
 -14   3  19      395.14      450.84     76.27 o 
 -12   3  19      189.11      137.17     64.69 o 
 -10   3  19      862.02      860.79     73.90 o 
  -8   3  19     1203.62     1145.79     75.76 o 
  -6   3  19        2.11       29.11     48.66 o 
  -4   3  19      384.56      331.94     85.91 o 
  -2   3  19      301.18      518.41     92.75 o 
   0   3  19      344.23      374.41     87.87 o 
   2   3  19      819.50      807.88    107.39 o 
   4   3  19      293.35      320.22     97.63 o 
   6   3  19      142.41       22.45     99.09 o 
   8   3  19      139.48      101.05    105.93 o 
 -15   4  19      216.65      263.08    111.30 o 
 -13   4  19      128.32      116.99     72.37 o 
 -11   4  19      932.29      886.91     85.43 o 
  -9   4  19     1778.39     1788.64    104.82 o 
  -7   4  19      935.90      999.17     87.87 o 
  -5   4  19     3182.47     3265.70    226.01 o 
  -3   4  19      261.56      219.18     89.82 o 
  -1   4  19     1691.49     1835.92    161.09 o 
   1   4  19      384.34      444.21     99.09 o 
   3   4  19      314.15      256.28    100.56 o 
   5   4  19      363.42      272.39    107.88 o 
   7   4  19       37.99       -6.35    111.30 o 
 -16   5  19       13.48       65.74     89.73 o 
 -14   5  19       20.87      101.51     80.28 o 
 -12   5  19       21.72      -14.82    175.00 o 
 -10   5  19      363.15      480.83     74.43 o 
  -8   5  19      389.56      337.04     65.18 o 
  -6   5  19     1571.04     1781.64    180.86 o 
  -4   5  19     2353.31     2468.56    183.54 o 
  -2   5  19      813.46      759.07    114.71 o 
   0   5  19     2685.34     2760.47    201.12 o 
   2   5  19       98.24       29.78     92.75 o 
   4   5  19      653.65      615.07    118.13 o 
   6   5  19      251.67      195.75    119.60 o 
 -13   6  19      103.81      152.42     84.23 o 
 -11   6  19       78.64       70.74     76.88 o 
  -9   6  19      551.19      602.04     83.07 o 
  -7   6  19      366.17      399.24     73.77 o 
  -5   6  19      327.62      529.15    115.69 o 
  -3   6  19      363.34      311.93    111.30 o 
  -1   6  19      627.95      847.91    127.89 o 
   1   6  19      197.56      284.59    105.93 o 
   3   6  19      546.67      516.95    114.71 o 
   5   6  19       73.64      110.81    118.13 o 
 -12   7  19        3.86       53.62     91.56 o 
 -10   7  19      207.68      181.97     82.94 o 
  -8   7  19      157.51      116.90     75.15 o 
  -6   7  19      381.03      282.64    124.48 o 
  -4   7  19       46.15       30.27    116.67 o 
  -2   7  19      492.69      736.61    127.41 o 
   0   7  19      101.67      108.37    124.97 o 
   2   7  19      336.53      479.36    118.13 o 
   4   7  19      216.17      219.18    117.16 o 
  -9   8  19      695.99      949.69    210.15 o 
  -7   8  19       53.31       85.43    139.12 o 
  -5   8  19      393.40      465.69    142.05 o 
  -3   8  19       87.91      -51.74    128.38 o 
  -1   8  19       46.88     -129.85    129.85 o 
   1   8  19       82.45       60.53    116.67 o 
  -8  -8  20       68.80      -25.46    111.54 o 
  -6  -8  20       91.71       69.11     73.37 o 
  -4  -8  20      104.82      207.46    105.44 o 
  -2  -8  20       26.75      115.20    109.34 o 
 -11  -7  20       32.10        9.27     75.19 o 
  -9  -7  20       13.14      -73.87     73.87 o 
  -7  -7  20       86.30       43.90     71.96 o 
  -5  -7  20      181.18      205.44     71.04 o 
  -3  -7  20      540.98      384.66    105.93 o 
  -1  -7  20       86.71       -1.46    103.00 o 
   1  -7  20      444.89      353.91    117.16 o 
 -14  -6  20       37.48       42.81     84.65 o 
 -12  -6  20      187.94      242.40     95.43 o 
 -10  -6  20      296.92      299.82     71.20 o 
  -8  -6  20     1513.03     1486.89     96.99 o 
  -6  -6  20       25.84      -57.18     63.68 o 
  -4  -6  20     1361.62     1443.45    134.24 o 
  -2  -6  20      137.16       66.88     92.75 o 
   0  -6  20      421.97      481.31    106.90 o 
   2  -6  20      167.26      265.55    101.53 o 
   4  -6  20       71.75       74.20    107.39 o 
 -15  -5  20       29.17      -24.14     76.49 o 
 -13  -5  20      298.98      314.38    173.29 o 
 -11  -5  20      376.18      366.88     71.86 o 
  -9  -5  20      598.56      567.20    117.40 o 
  -7  -5  20     1492.13     1478.77    131.07 o 
  -5  -5  20       21.93      -59.18     59.18 o 
  -3  -5  20      690.58      806.42    111.79 o 
  -1  -5  20      215.00      170.85     94.21 o 
   1  -5  20      230.99      186.47     95.68 o 
   3  -5  20      226.49      157.18     98.61 o 
   5  -5  20       73.47      -48.33    102.51 o 
 -16  -4  20       36.61        1.18     78.12 o 
 -14  -4  20       30.47       40.28     71.31 o 
 -12  -4  20      735.37      666.90    178.17 o 
 -10  -4  20       56.83       64.63     62.08 o 
  -8  -4  20     1735.57     1667.80    100.77 o 
  -6  -4  20      289.64      327.10     58.68 o 
  -4  -4  20      695.34      605.30     98.12 o 
  -2  -4  20      631.46      823.02    105.44 o 
   0  -4  20      201.18      282.64     92.75 o 
   2  -4  20      333.66      297.77     93.24 o 
   4  -4  20      393.11      304.12    101.05 o 
   6  -4  20      116.97       94.21    103.49 o 
 -17  -3  20       39.89       75.74     79.66 o 
 -15  -3  20       10.94      116.59     73.39 o 
 -13  -3  20      226.40      270.30     68.12 o 
 -11  -3  20      411.52      439.61     67.30 o 
  -9  -3  20      450.22      361.95     62.30 o 
  -7  -3  20      189.73      219.47     55.61 o 
  -5  -3  20     1766.42     1738.85    102.82 o 
  -3  -3  20     2428.63     2670.16    192.33 o 
  -1  -3  20      616.76      633.61     97.63 o 
   1  -3  20     2102.17     2303.57    179.64 o 
   3  -3  20        4.50      -66.39     83.96 o 
   5  -3  20      338.19      364.65    101.53 o 
   7  -3  20       67.84       -0.98    103.00 o 
 -16  -2  20      153.62       98.14     74.50 o 
 -14  -2  20       73.47       69.59     68.04 o 
 -12  -2  20      146.96      209.08     62.68 o 
 -10  -2  20      328.97      319.14    110.08 o 
  -8  -2  20      482.88      477.52     62.64 o 
  -6  -2  20      575.54      571.66     58.91 o 
  -4  -2  20     2444.63     2657.47    181.59 o 
  -2  -2  20      176.00      200.14     79.08 o 
   0  -2  20      766.77      756.63     99.58 o 
   2  -2  20      332.84      433.17     59.03 o 
   4  -2  20       75.69      -57.59     57.59 o 
   6  -2  20      140.17       44.72     65.05 o 
   8  -2  20       20.01       58.71     74.03 o 
 -17  -1  20       96.45      182.70     78.53 o 
 -15  -1  20       20.33      109.45     69.07 o 
 -13  -1  20      563.14      668.51     73.11 o 
 -11  -1  20      437.72      404.71     64.70 o 
  -9  -1  20     1261.42     1307.14     82.31 o 
  -7  -1  20     2019.72     1866.84    109.47 o 
  -5  -1  20      455.81      494.98     85.43 o 
  -3  -1  20     2367.86     2238.00    114.68 o 
  -1  -1  20      333.51      304.00     54.18 o 
   1  -1  20     1845.35     1718.54     96.64 o 
   3  -1  20      156.91      117.86     70.78 o 
   5  -1  20      239.07      312.20     99.09 o 
   7  -1  20       17.39      -30.22     66.39 o 
 -18   0  20        1.35      -51.91     78.53 o 
 -16   0  20       10.61       22.73     83.72 o 
 -14   0  20      486.78      545.35    144.98 o 
 -12   0  20     2167.24     2105.97    117.10 o 
 -10   0  20      273.69      333.10     60.39 o 
  -8   0  20     6255.38     6480.61    210.20 o 
  -6   0  20        9.68       60.92     39.13 o 
  -4   0  20     3705.46     3607.25    158.23 o 
  -2   0  20       22.02       79.41     48.04 o 
   0   0  20      332.41      292.09     54.34 o 
   2   0  20       43.82       68.10     53.10 o 
   4   0  20       37.73       -2.13     54.67 o 
   6   0  20      598.93      644.33     76.88 o 
   8   0  20      139.06      159.08     72.83 o 
 -17   1  20      101.51      190.94     75.34 o 
 -15   1  20       34.37       76.53     67.59 o 
 -13   1  20      568.06      639.16     58.61 o 
 -11   1  20      543.39      527.28     63.47 o 
  -9   1  20     1246.34     1340.41     66.49 o 
  -7   1  20     2272.02     2312.96     91.26 o 
  -5   1  20      330.32      314.96     55.05 o 
  -3   1  20     2373.09     2392.44    119.33 o 
  -1   1  20      259.69      237.44     52.34 o 
   1   1  20     1836.51     1775.45     97.06 o 
   3   1  20      206.17      189.70     55.29 o 
   5   1  20      203.38      235.29     92.75 o 
   7   1  20       43.11        2.44     99.09 o 
 -16   2  20      160.25      188.15     76.48 o 
 -14   2  20       72.99      104.15     87.87 o 
 -12   2  20      139.47      191.42     62.46 o 
 -10   2  20      317.84      327.67     60.14 o 
  -8   2  20      490.29      556.80     59.96 o 
  -6   2  20      602.62      580.89     89.33 o 
  -4   2  20     2434.92     2701.89    189.89 o 
  -2   2  20      170.52      249.93     82.50 o 
   0   2  20      800.95      851.82     99.58 o 
   2   2  20      370.29      283.61     91.28 o 
   4   2  20       79.37       86.40     95.19 o 
   6   2  20      113.86       17.09     95.68 o 
   8   2  20       15.78       32.71    108.86 o 
 -17   3  20       36.80       74.72     83.66 o 
 -15   3  20       10.48       96.38     75.37 o 
 -13   3  20      244.14      359.53     71.79 o 
 -11   3  20      449.46      409.66     68.09 o 
  -9   3  20      448.65      462.97     68.83 o 
  -7   3  20      261.29      240.94     64.92 o 
  -5   3  20     1844.14     2030.69    160.11 o 
  -3   3  20     2483.89     2824.91    202.09 o 
  -1   3  20      636.66      612.62     98.12 o 
   1   3  20     2111.38     2341.15    185.01 o 
   3   3  20       19.03       83.96     93.72 o 
   5   3  20      402.60      429.57    107.39 o 
   7   3  20       79.59      128.38    106.42 o 
 -16   4  20       39.32      152.55     84.21 o 
 -14   4  20       34.66       86.08     75.16 o 
 -12   4  20      717.43      799.52     80.35 o 
 -10   4  20       51.85        7.69     62.85 o 
  -8   4  20     1714.48     1820.03    106.05 o 
  -6   4  20      255.16      274.34     96.16 o 
  -4   4  20      650.74      647.77    109.83 o 
  -2   4  20      570.51      843.52    117.16 o 
   0   4  20      217.81      330.96     96.65 o 
   2   4  20      295.25      317.78    106.90 o 
   4   4  20      454.05      296.31    106.90 o 
   6   4  20      128.95      155.72    114.71 o 
 -15   5  20       44.19       17.55     84.37 o 
 -13   5  20      296.90      384.19     90.06 o 
 -11   5  20      360.74      382.80     79.84 o 
  -9   5  20      756.37      817.91    107.39 o 
  -7   5  20     1639.52     1565.58     96.28 o 
  -5   5  20       11.53       77.13    101.05 o 
  -3   5  20      724.96      745.40    120.08 o 
  -1   5  20      165.71      259.69    105.93 o 
   1   5  20      252.26       12.69    101.53 o 
   3   5  20      213.34      131.80    106.90 o 
   5   5  20       37.89        5.37    119.60 o 
 -14   6  20       47.70      -35.21     88.55 o 
 -12   6  20      161.91      265.55     82.28 o 
 -10   6  20      335.80      282.93     78.35 o 
  -8   6  20     1442.58     1557.61    138.15 o 
  -6   6  20       16.96      182.57    114.71 o 
  -4   6  20     1212.73     1381.46    152.79 o 
  -2   6  20      118.13      224.06    117.64 o 
   0   6  20      396.37      359.28    114.23 o 
   2   6  20      154.58       36.12    107.39 o 
   4   6  20       77.35       80.54    122.52 o 
 -11   7  20       43.08      142.83     89.11 o 
  -9   7  20        7.70      -21.14     78.64 o 
  -7   7  20       87.71      273.85    129.36 o 
  -5   7  20      153.61      180.61    126.43 o 
  -3   7  20      531.22      325.11    127.89 o 
  -1   7  20       76.59       24.41    125.45 o 
   1   7  20      409.79      395.40    120.57 o 
  -8   8  20       53.89     -115.69    145.47 o 
  -6   8  20       91.88       36.61    138.63 o 
  -4   8  20      140.29      297.28    142.54 o 
  -2   8  20       57.75      217.71    140.59 o 
  -5  -8  21       31.06      -59.07    113.25 o 
 -10  -7  21      149.89      181.41     79.53 o 
  -8  -7  21      223.99      236.40     99.34 o 
  -6  -7  21      376.00      372.76     79.04 o 
  -4  -7  21       54.03       43.93    100.07 o 
  -2  -7  21      230.67      458.86    111.79 o 
   0  -7  21       71.32      -40.03    109.83 o 
 -13  -6  21        3.47       19.95     84.94 o 
 -11  -6  21       43.54      -38.20     72.58 o 
  -9  -6  21       80.29      106.89     72.87 o 
  -7  -6  21      190.42      244.31     71.71 o 
  -5  -6  21      542.55      595.05    108.86 o 
  -3  -6  21      120.84       99.58     98.61 o 
  -1  -6  21      313.67      536.47    114.71 o 
   1  -6  21      136.06        4.39    106.90 o 
   3  -6  21       99.95      -22.45    107.39 o 
 -14  -5  21       47.85       17.60     79.01 o 
 -12  -5  21      151.62      210.96     74.66 o 
 -10  -5  21      125.93      132.53     67.65 o 
  -8  -5  21       13.30       14.43     63.06 o 
  -6  -5  21       12.10       13.91     64.01 o 
  -4  -5  21      441.45      321.20    103.00 o 
  -2  -5  21      970.96     1042.68    121.06 o 
   0  -5  21       62.01      162.55    100.56 o 
   2  -5  21      812.74      747.35    117.64 o 
   4  -5  21       41.70      -62.48    106.90 o 
 -15  -4  21      132.77      253.37     78.05 o 
 -13  -4  21      176.99      164.44     74.13 o 
 -11  -4  21      516.22      490.44     73.17 o 
  -9  -4  21      172.60      144.74     75.42 o 
  -7  -4  21     1516.92     1441.34     92.85 o 
  -5  -4  21       79.01       -2.93     88.84 o 
  -3  -4  21     2641.01     2713.61    197.21 o 
  -1  -4  21      403.95      433.47    103.00 o 
   1  -4  21      818.24      919.18    121.55 o 
   3  -4  21      478.76      507.67    106.42 o 
   5  -4  21       18.13       47.84    106.42 o 
 -16  -3  21       96.22      175.32     78.77 o 
 -14  -3  21       66.27      142.61    110.32 o 
 -12  -3  21      541.23      568.99     74.72 o 
 -10  -3  21     1069.75     1105.50     81.97 o 
  -8  -3  21      563.96      540.47     69.38 o 
  -6  -3  21     2723.51     2497.72    134.97 o 
  -4  -3  21       65.76      245.54     90.31 o 
  -2  -3  21     1444.41     1249.17    125.45 o 
   0  -3  21      471.18      565.76    103.98 o 
   2  -3  21      330.85      187.45     91.28 o 
   4  -3  21      243.39       55.16     96.16 o 
   6  -3  21        2.18       21.97    101.05 o 
 -17  -2  21        5.24       85.76     80.69 o 
 -15  -2  21       65.21       65.09     72.62 o 
 -13  -2  21       90.87      215.54     67.62 o 
 -11  -2  21      827.43      916.42     78.35 o 
  -9  -2  21      172.51       81.26     64.19 o 
  -7  -2  21     2097.08     2259.25    118.73 o 
  -5  -2  21     1260.64     1292.12    115.69 o 
  -3  -2  21      588.19      632.15     95.19 o 
  -1  -2  21     1327.01     1401.47    122.52 o 
   1  -2  21       75.76      158.65     83.96 o 
   3  -2  21      291.30      324.93     63.14 o 
   5  -2  21      232.78      207.78     67.27 o 
   7  -2  21       26.54      -19.59     73.33 o 
 -16  -1  21       39.23      125.39     75.41 o 
 -14  -1  21       58.25        1.09     66.17 o 
 -12  -1  21      386.24      424.28     79.32 o 
 -10  -1  21      791.13      677.42     72.66 o 
  -8  -1  21      242.34      215.39     59.54 o 
  -6  -1  21      516.47      541.84     96.16 o 
  -4  -1  21      602.93      531.10     95.19 o 
  -2  -1  21     1180.04     1301.84     83.48 o 
   0  -1  21      668.77      701.43     85.43 o 
   2  -1  21      458.80      518.81     63.72 o 
   4  -1  21      118.18      158.85     63.51 o 
   6  -1  21       35.98       51.71     80.30 o 
 -17   0  21       78.77      142.07    142.05 o 
 -15   0  21      197.32      219.88     73.32 o 
 -13   0  21       38.89       25.90     64.43 o 
 -11   0  21      107.36      -16.44     59.20 o 
  -9   0  21      242.73      307.36     59.64 o 
  -7   0  21       52.61       41.66     42.31 o 
  -5   0  21      276.84      352.08     57.25 o 
  -3   0  21     1754.29     1794.38    130.82 o 
  -1   0  21      274.85      326.65     58.49 o 
   1   0  21      417.51      351.33     70.29 o 
   3   0  21      139.43       77.30     59.07 o 
   5   0  21       39.79      -62.08     62.08 o 
   7   0  21       65.15       32.66     69.47 o 
 -16   1  21       46.98      122.93     72.76 o 
 -14   1  21       47.62       67.72     65.75 o 
 -12   1  21      436.06      389.78    107.98 o 
 -10   1  21      918.81     1019.27     60.18 o 
  -8   1  21      207.71      315.64     47.76 o 
  -6   1  21      676.44      794.38     67.28 o 
  -4   1  21      623.36      654.37    115.45 o 
  -2   1  21     1368.24     1536.29     86.18 o 
   0   1  21      686.14      837.66    102.02 o 
   2   1  21      478.74      553.56     97.14 o 
   4   1  21      172.68      165.48     97.63 o 
   6   1  21       18.69      -71.76     95.68 o 
 -17   2  21        9.11      -76.64    117.16 o 
 -15   2  21       48.01      138.94     73.28 o 
 -13   2  21      103.70      145.47     65.24 o 
 -11   2  21      770.09      860.34     76.20 o 
  -9   2  21      153.69       37.06     55.53 o 
  -7   2  21     2099.41     2227.34    116.95 o 
  -5   2  21     1117.31     1009.49    114.71 o 
  -3   2  21      603.60      678.52    101.05 o 
  -1   2  21     1162.38     1317.02    124.97 o 
   1   2  21       61.75      148.40     94.21 o 
   3   2  21      258.50      410.53    104.95 o 
   5   2  21      238.34      237.73    107.88 o 
   7   2  21       40.28      -26.85    107.88 o 
 -16   3  21      108.84      182.81    115.69 o 
 -14   3  21       77.64       38.64     72.30 o 
 -12   3  21      549.40      388.28     73.09 o 
 -10   3  21      991.53     1027.63     83.77 o 
  -8   3  21      612.58      608.32     66.02 o 
  -6   3  21     2745.44     2737.04    194.28 o 
  -4   3  21       99.76      194.28     94.21 o 
  -2   3  21     1296.02     1427.34    134.73 o 
   0   3  21      442.05      593.10    106.90 o 
   2   3  21      305.78      184.52    107.39 o 
   4   3  21      260.48      264.58    108.37 o 
   6   3  21        4.29      -89.82    110.81 o 
 -15   4  21       97.85       14.00    130.09 o 
 -13   4  21      175.98      100.65     73.40 o 
 -11   4  21      433.17      352.66     73.52 o 
  -9   4  21      192.17      158.91     68.32 o 
  -7   4  21     1486.99     1707.05    146.93 o 
  -5   4  21       92.91       21.48    100.07 o 
  -3   4  21     2654.22     2868.84    210.39 o 
  -1   4  21      379.06      529.15    110.32 o 
   1   4  21      875.32      960.67    125.94 o 
   3   4  21      450.06      298.75    111.79 o 
   5   4  21       31.55      -20.01    118.62 o 
 -14   5  21       57.72       30.26     87.16 o 
 -12   5  21      156.72      237.68     78.88 o 
 -10   5  21      145.30      155.65     71.43 o 
  -8   5  21       16.17      -20.00     67.68 o 
  -6   5  21        9.31     -104.95    104.95 o 
  -4   5  21      382.78      463.25    113.74 o 
  -2   5  21      885.31     1010.46    131.80 o 
   0   5  21       46.43       24.90    104.95 o 
   2   5  21      673.24      977.76    134.24 o 
   4   5  21       34.03      -28.31    119.11 o 
 -13   6  21        4.81       54.93     84.37 o 
 -11   6  21       41.62      149.71     80.34 o 
  -9   6  21       57.57       13.58     73.13 o 
  -7   6  21      200.71      387.59    126.92 o 
  -5   6  21      540.81      502.79    127.89 o 
  -3   6  21      144.14       73.71    118.62 o 
  -1   6  21      303.62      543.31    129.85 o 
   1   6  21      127.67      -60.53    111.79 o 
   3   6  21       80.58      -68.83    112.27 o 
 -10   7  21       96.76      211.32     91.62 o 
  -8   7  21      222.55      235.77    135.70 o 
  -6   7  21      339.69      532.08    141.07 o 
  -4   7  21       55.26       35.15    124.97 o 
  -2   7  21      186.41      140.10    136.19 o 
   0   7  21       68.45     -114.71    114.71 o 
  -5   8  21       33.36       68.83    141.56 o 
  -9  -7  22       91.15      106.57     78.87 o 
  -7  -7  22       43.81       11.00     74.56 o 
  -5  -7  22       26.66     -112.27    112.27 o 
  -3  -7  22      160.79       75.17    110.32 o 
 -12  -6  22       62.89        8.04     78.24 o 
 -10  -6  22      201.63      250.55     94.21 o 
  -8  -6  22       53.36       13.46     70.58 o 
  -6  -6  22      775.86      653.63    118.13 o 
  -4  -6  22      167.15      251.40    103.00 o 
  -2  -6  22      651.02      896.73    126.92 o 
   0  -6  22      416.70      539.40    120.08 o 
 -13  -5  22        4.14      -41.83     90.06 o 
 -11  -5  22      243.27      357.21     75.76 o 
  -9  -5  22      405.44      417.28     74.01 o 
  -7  -5  22      191.21      260.06     68.37 o 
  -5  -5  22     1394.29     1366.81    142.05 o 
  -3  -5  22       94.99       30.27     98.61 o 
  -1  -5  22      592.01      518.41    112.76 o 
   1  -5  22      288.21      214.30    105.44 o 
   3  -5  22       60.28      -69.32    107.88 o 
 -14  -4  22       72.86       76.00     78.32 o 
 -12  -4  22       25.80       -9.52     70.76 o 
 -10  -4  22      237.01      242.43     71.03 o 
  -8  -4  22      279.34      330.69    112.52 o 
  -6  -4  22      579.67      582.85    106.42 o 
  -4  -4  22     1065.83      952.86    123.99 o 
  -2  -4  22      126.88      111.79     99.09 o 
   0  -4  22      393.62      493.03    113.25 o 
   2  -4  22       78.40      159.14    100.56 o 
   4  -4  22       23.44      102.51    106.42 o 
 -15  -3  22       87.12      233.66     78.60 o 
 -13  -3  22       71.90      168.18     72.63 o 
 -11  -3  22      422.49      414.73     73.35 o 
  -9  -3  22      710.85      808.52     77.82 o 
  -7  -3  22       29.28      197.81     62.61 o 
  -5  -3  22      224.00      249.44     95.68 o 
  -3  -3  22      374.25      279.71     97.63 o 
  -1  -3  22      633.37      684.38    109.34 o 
   1  -3  22      113.32      -42.47     91.28 o 
   3  -3  22      443.56      332.92    104.95 o 
   5  -3  22       53.85       48.33    105.93 o 
 -16  -2  22        7.27        1.07     75.13 o 
 -14  -2  22      401.53      379.65     79.06 o 
 -12  -2  22      200.94      193.22     69.70 o 
 -10  -2  22      307.67      342.66     68.94 o 
  -8  -2  22      470.34      511.41     66.03 o 
  -6  -2  22      126.55      119.11     90.31 o 
  -4  -2  22      277.93      219.67     94.21 o 
  -2  -2  22     1282.40     1486.41    131.31 o 
   0  -2  22      273.75      321.69     98.12 o 
   2  -2  22      324.18      365.62     97.14 o 
   4  -2  22      302.29      166.95    100.07 o 
   6  -2  22        6.28      -24.85     72.64 o 
 -15  -1  22       89.42      110.33     72.28 o 
 -13  -1  22       87.83      113.10     73.71 o 
 -11  -1  22      380.58      464.18     68.99 o 
  -9  -1  22     1027.21      981.72     78.59 o 
  -7  -1  22       47.61      -57.60     85.43 o 
  -5  -1  22     1817.83     1900.84    152.79 o 
  -3  -1  22      141.32      139.61     86.40 o 
  -1  -1  22     1912.21     1902.04    153.03 o 
   1  -1  22      693.50      693.89     71.45 o 
   3  -1  22      598.94      589.32     70.58 o 
   5  -1  22      230.74      179.05     69.70 o 
 -16   0  22        0.66      123.29     75.74 o 
 -14   0  22        0.06       10.24     69.01 o 
 -12   0  22       26.80        8.06     74.69 o 
 -10   0  22      807.30      835.23     78.15 o 
  -8   0  22       69.13       86.44     89.82 o 
  -6   0  22     3277.77     3537.61    246.27 o 
  -4   0  22     1847.20     1777.99    203.07 o 
  -2   0  22     1366.24     1470.29    127.16 o 
   0   0  22     1395.16     1531.30     90.40 o 
   2   0  22      147.09      157.24    150.59 o 
   4   0  22      258.94      335.02     67.08 o 
   6   0  22        8.20       23.83     70.86 o 
 -15   1  22       86.51      102.02    106.90 o 
 -13   1  22       84.46       52.23     96.65 o 
 -11   1  22      330.50      428.10    100.56 o 
  -9   1  22     1013.89     1120.09     78.35 o 
  -7   1  22       55.75      -79.08     79.08 o 
  -5   1  22     1995.51     2249.87    170.36 o 
  -3   1  22      182.09      295.33     83.47 o 
  -1   1  22     1908.73     1873.51    161.58 o 
   1   1  22      687.90      798.61    107.39 o 
   3   1  22      588.79      530.62    108.37 o 
   5   1  22      226.58      363.18    105.44 o 
 -16   2  22        7.67       99.09    113.74 o 
 -14   2  22      440.17      568.28     76.20 o 
 -12   2  22      198.05      232.53     68.00 o 
 -10   2  22      319.69      362.43     67.48 o 
  -8   2  22      374.67      388.56     95.68 o 
  -6   2  22      102.61      289.47     93.72 o 
  -4   2  22      306.71      351.47     95.19 o 
  -2   2  22     1261.52     1362.42    128.87 o 
   0   2  22      259.75      326.57    101.53 o 
   2   2  22      309.47      248.95    102.51 o 
   4   2  22      300.96      140.10    103.98 o 
   6   2  22        8.63        1.46    106.42 o 
 -15   3  22       79.69      205.83     79.52 o 
 -13   3  22       86.21       80.38     90.06 o 
 -11   3  22      443.28      539.37     76.08 o 
  -9   3  22      748.47      686.43     73.70 o 
  -7   3  22       16.30       -2.93     95.68 o 
  -5   3  22      274.84      466.67    105.44 o 
  -3   3  22      365.22      321.69    100.07 o 
  -1   3  22      644.32      655.58    112.27 o 
   1   3  22       92.11       84.94    105.44 o 
   3   3  22      372.28      503.28    118.62 o 
   5   3  22       52.99      153.77    117.64 o 
 -14   4  22       67.10      155.56     79.91 o 
 -12   4  22       20.67       72.51     77.30 o 
 -10   4  22      206.69      203.21     80.06 o 
  -8   4  22      260.52      158.65    105.93 o 
  -6   4  22      562.99      459.83    112.76 o 
  -4   4  22     1039.00     1119.32    133.26 o 
  -2   4  22      141.03      215.27    108.37 o 
   0   4  22      387.29      581.87    116.18 o 
   2   4  22       67.59      190.87    119.11 o 
   4   4  22       27.49       85.91    121.55 o 
 -13   5  22        9.73       58.76     81.93 o 
 -11   5  22      182.06      323.93     89.09 o 
  -9   5  22      403.22      527.80     77.25 o 
  -7   5  22      159.72      214.30    117.16 o 
  -5   5  22     1537.50     1733.90    161.58 o 
  -3   5  22      125.39      -25.87    117.16 o 
  -1   5  22      640.94      658.51    127.41 o 
   1   5  22      328.43      260.18    119.11 o 
   3   5  22       63.33       31.73    128.38 o 
 -12   6  22       55.60      164.69     85.99 o 
 -10   6  22      204.99      234.96     81.98 o 
  -8   6  22       50.75       49.30    124.97 o 
  -6   6  22      821.11      788.85    142.05 o 
  -4   6  22      168.16      243.59    126.92 o 
  -2   6  22      664.14      972.88    150.35 o 
   0   6  22      414.59      664.37    133.26 o 
  -9   7  22       79.92      153.28    142.05 o 
  -7   7  22       49.50       41.98    137.66 o 
  -5   7  22       18.05      -13.18    135.22 o 
  -3   7  22      162.68       88.35    139.61 o 
  -9  -6  23      193.07       81.65    103.73 o 
  -7  -6  23      314.10      302.16    110.32 o 
  -5  -6  23       77.14      161.58    116.18 o 
  -3  -6  23      425.51      240.17    113.74 o 
  -1  -6  23       86.79       93.24    115.20 o 
 -12  -5  23      196.68      233.28    178.91 o 
 -10  -5  23       49.19       59.96     73.33 o 
  -8  -5  23      437.34      564.61     77.63 o 
  -6  -5  23       12.02        9.27    104.46 o 
  -4  -5  23      131.47      262.13    105.44 o 
  -2  -5  23       57.09        4.88    108.86 o 
   0  -5  23      212.41      173.78    116.67 o 
 -13  -4  23      209.51      297.84     79.38 o 
 -11  -4  23      218.87      189.86     75.60 o 
  -9  -4  23      351.58      449.83     78.59 o 
  -7  -4  23      379.04      405.65    105.93 o 
  -5  -4  23      412.17      500.35    112.76 o 
  -3  -4  23      235.03      188.91    103.98 o 
  -1  -4  23      641.35      703.42    120.57 o 
   1  -4  23      408.32      431.52    111.79 o 
   3  -4  23      163.48      184.52    110.81 o 
 -14  -3  23       23.74       67.73    131.80 o 
 -12  -3  23       58.14       66.55     70.88 o 
 -10  -3  23      176.75      127.25     67.43 o 
  -8  -3  23      633.31      701.28     78.08 o 
  -6  -3  23      302.29      325.59    103.00 o 
  -4  -3  23     1328.29     1471.76    142.54 o 
  -2  -3  23      369.75      509.63    111.79 o 
   0  -3  23      505.96      561.86    116.67 o 
   2  -3  23      427.18      292.40    107.39 o 
   4  -3  23       44.73      113.74    109.34 o 
 -15  -2  23       49.30      -69.37     82.74 o 
 -13  -2  23       20.18        0.43     74.27 o 
 -11  -2  23       22.29      -65.58     65.58 o 
  -9  -2  23      357.91      452.29     73.15 o 
  -7  -2  23      103.90      121.55     96.65 o 
  -5  -2  23     1226.51     1420.51    139.61 o 
  -3  -2  23     1308.39     1550.35    144.98 o 
  -1  -2  23      149.05       -3.42     96.65 o 
   1  -2  23      755.28      601.89    110.32 o 
   3  -2  23       80.53      238.22    102.51 o 
 -16  -1  23       50.36      112.37     79.28 o 
 -14  -1  23      253.15      289.81     77.62 o 
 -12  -1  23      144.07      140.81     69.55 o 
 -10  -1  23      657.02      667.93     90.55 o 
  -8  -1  23     1594.81     1636.27    142.05 o 
  -6  -1  23      184.91      188.91     95.19 o 
  -4  -1  23     1017.43     1036.82    119.60 o 
  -2  -1  23      303.70      251.40     97.14 o 
   0  -1  23      905.86      842.54    111.30 o 
   2  -1  23      184.42       60.64     63.14 o 
   4  -1  23      184.99      151.49     69.36 o 
 -15   0  23        0.42        4.62     74.01 o 
 -13   0  23     1299.13     1385.40     99.54 o 
 -11   0  23      490.10      478.61     72.81 o 
  -9   0  23      983.13      962.09    101.29 o 
  -7   0  23     1743.79     1914.51    150.84 o 
  -5   0  23        0.85       -4.39     77.62 o 
  -3   0  23     1183.33     1075.27    229.18 o 
  -1   0  23      621.78      615.70     70.79 o 
   1   0  23        0.59       59.20     63.16 o 
   3   0  23      194.43      144.22     66.61 o 
   5   0  23       68.78      -90.80    102.02 o 
 -16   1  23       49.13       14.64    111.30 o 
 -14   1  23      224.26      353.91    116.67 o 
 -12   1  23      177.97      222.11    103.00 o 
 -10   1  23      654.54      703.91     98.12 o 
  -8   1  23     1559.43     1692.41    139.12 o 
  -6   1  23      183.72      298.75     94.70 o 
  -4   1  23     1050.29     1242.82    116.67 o 
  -2   1  23      420.04      418.34     95.68 o 
   0   1  23      974.12     1055.86    116.18 o 
   2   1  23      212.71      158.16    103.00 o 
   4   1  23      201.95      345.61    104.46 o 
 -15   2  23       42.74       -2.44    110.32 o 
 -13   2  23       36.03      -14.53     72.17 o 
 -11   2  23       11.68       92.92     67.12 o 
  -9   2  23      369.77      519.39    103.00 o 
  -7   2  23      145.86      271.41     99.09 o 
  -5   2  23     1194.03     1703.14    144.00 o 
  -3   2  23     1462.80     1903.77    160.11 o 
  -1   2  23      134.55      293.86    102.02 o 
   1   2  23      804.80     1009.49    123.01 o 
   3   2  23       80.01       18.55    108.86 o 
 -14   3  23       33.70       99.90     76.96 o 
 -12   3  23       55.78       41.42     71.44 o 
 -10   3  23      200.36      167.57    104.95 o 
  -8   3  23      628.55      784.45    119.11 o 
  -6   3  23      349.54      532.08    112.27 o 
  -4   3  23     1376.74     1571.83    149.86 o 
  -2   3  23      333.86      426.64    109.34 o 
   0   3  23      507.64      708.30    123.01 o 
   2   3  23      361.69      337.80    117.16 o 
   4   3  23       54.10      -70.29    113.74 o 
 -13   4  23      197.49      180.70     79.56 o 
 -11   4  23      184.95      145.56    114.71 o 
  -9   4  23      278.73      256.28    114.71 o 
  -7   4  23      289.19      343.66    113.25 o 
  -5   4  23      412.73      441.28    115.20 o 
  -3   4  23      233.75      218.20    117.64 o 
  -1   4  23      693.61      699.03    126.43 o 
   1   4  23      418.49      533.06    130.34 o 
   3   4  23      169.42      -52.23    122.52 o 
 -12   5  23      185.95      119.39     81.39 o 
 -10   5  23       43.28      -33.19    118.13 o 
  -8   5  23      407.69      680.48    130.82 o 
  -6   5  23       23.58       12.69    116.18 o 
  -4   5  23      138.14      192.33    122.04 o 
  -2   5  23       60.19       92.75    123.99 o 
   0   5  23      191.44      130.34    124.48 o 
  -9   6  23      165.41       88.35    131.31 o 
  -7   6  23      324.73      159.14    131.31 o 
  -5   6  23       70.62      -63.95    130.34 o 
  -3   6  23      427.82      398.82    142.54 o 
  -1   6  23       99.56      105.44    125.94 o 
  -8  -6  24       47.68        6.35    113.25 o 
  -6  -6  24       73.77      159.14    119.60 o 
  -4  -6  24      128.27      170.85    114.71 o 
 -11  -5  24       10.13      -10.11     82.25 o 
  -9  -5  24      268.66      472.08     80.04 o 
  -7  -5  24      263.38      284.10    113.74 o 
  -5  -5  24       92.16      146.44    116.67 o 
  -3  -5  24      533.08      525.73    122.52 o 
  -1  -5  24       80.03      -11.23    118.13 o 
 -12  -4  24       71.23        7.12    103.73 o 
 -10  -4  24       62.95       -2.28     78.35 o 
  -8  -4  24      231.35      320.22    111.79 o 
  -6  -4  24      164.41      140.10    108.86 o 
  -4  -4  24      302.57      360.74    111.79 o 
  -2  -4  24      526.19      597.49    123.50 o 
   0  -4  24       82.20       75.17    119.11 o 
 -13  -3  24        8.99      -56.03     78.26 o 
 -11  -3  24      218.13      183.40     75.94 o 
  -9  -3  24      127.35      129.85    104.95 o 
  -7  -3  24     1125.64     1363.39    138.63 o 
  -5  -3  24      216.97      317.30    112.76 o 
  -3  -3  24      325.08      372.46    113.25 o 
  -1  -3  24      329.15      147.42    110.32 o 
   1  -3  24      320.01      240.66    108.86 o 
 -14  -2  24       60.29      177.27     78.17 o 
 -12  -2  24      572.76      517.25     79.73 o 
 -10  -2  24      839.93      810.58    100.07 o 
  -8  -2  24      473.46      487.66    108.86 o 
  -6  -2  24     1814.63     1900.36    162.55 o 
  -4  -2  24       38.80       99.09    101.53 o 
  -2  -2  24      641.66      639.47    114.71 o 
   0  -2  24      376.20      366.60    105.93 o 
   2  -2  24       67.41       42.47    103.49 o 
 -15  -1  24       99.15      216.04     80.85 o 
 -13  -1  24       68.32       27.32    104.95 o 
 -11  -1  24      248.73      159.41    100.80 o 
  -9  -1  24      420.44      368.06    105.93 o 
  -7  -1  24      972.48     1111.51    129.36 o 
  -5  -1  24      336.76      342.68    105.93 o 
  -3  -1  24      811.43      924.06    120.57 o 
  -1  -1  24      202.17      137.17    102.02 o 
   1  -1  24      436.30      381.73    104.46 o 
   3  -1  24      221.81      164.99    104.95 o 
 -14   0  24      185.87      334.48    123.50 o 
 -12   0  24        7.58      132.94     71.10 o 
 -10   0  24       52.33      127.31     70.24 o 
  -8   0  24       85.80      125.94     98.12 o 
  -6   0  24       20.68      -17.57     73.22 o 
  -2   0  24     1089.43     1017.89    155.47 o 
   0   0  24       93.75       92.75     95.19 o 
   2   0  24      775.08      916.25    122.04 o 
 -15   1  24      106.52      180.61    112.76 o 
 -13   1  24       78.71       61.51     97.14 o 
 -11   1  24      240.51      367.57     94.21 o 
  -7   1  24      966.25     1244.77    126.43 o 
  -5   1  24      327.95      355.37    104.95 o 
  -3   1  24      746.20      944.08    114.71 o 
  -1   1  24      144.68      235.77    103.98 o 
   1   1  24      404.22      384.66    112.27 o 
   3   1  24      220.15      391.98    112.27 o 
 -14   2  24       69.28      177.20    107.88 o 
 -12   2  24      556.77      589.19    114.23 o 
 -10   2  24      894.73      979.71    121.06 o 
  -8   2  24      434.48      451.05    108.86 o 
  -6   2  24     1798.13     2222.53    189.40 o 
  -4   2  24       28.23        1.46    105.44 o 
  -2   2  24      737.83      674.13    114.23 o 
   0   2  24      406.03      690.73    125.45 o 
   2   2  24       84.27      -43.93    114.71 o 
 -13   3  24        0.22       81.10     75.06 o 
 -11   3  24      222.28      167.59     72.28 o 
  -9   3  24       94.60      150.35    106.90 o 
  -7   3  24     1016.80     1271.13    145.47 o 
  -5   3  24      207.75      421.27    116.18 o 
  -3   3  24      305.71      418.83    117.16 o 
  -1   3  24      368.80      422.74    113.25 o 
   1   3  24      302.63      483.27    131.31 o 
 -12   4  24      102.18      238.72    179.64 o 
 -10   4  24       54.90      131.80    113.74 o 
  -8   4  24      255.67      326.57    122.04 o 
  -6   4  24      176.98      307.04    122.04 o 
  -4   4  24      294.91      498.40    128.87 o 
  -2   4  24      568.10      633.61    130.34 o 
   0   4  24       86.04      178.17    121.06 o 
 -11   5  24        7.77       56.14    127.89 o 
  -9   5  24      298.46      453.49    131.80 o 
  -7   5  24      283.38      453.98    134.73 o 
  -5   5  24       96.79      127.41    127.41 o 
  -3   5  24      528.48      509.14    135.22 o 
  -1   5  24       75.39       92.75    129.36 o 
  -8   6  24       30.55      -39.05    138.15 o 
  -6   6  24       55.62      111.30    139.61 o 
  -4   6  24      116.85      168.41    144.49 o 
  -8  -5  25        9.01      232.85    117.64 o 
  -6  -5  25      398.01      419.32    128.87 o 
  -4  -5  25      134.61      260.18    122.04 o 
 -11  -4  25      193.98      277.71     84.01 o 
  -9  -4  25      296.24      173.29    111.79 o 
  -7  -4  25       83.12      275.80    116.67 o 
  -5  -4  25      436.37      455.93    119.60 o 
  -3  -4  25       78.91      149.86    117.64 o 
  -1  -4  25      156.38      128.38    120.57 o 
 -12  -3  25       50.41      -49.85    113.25 o 
 -10  -3  25       71.92      109.34    107.39 o 
  -8  -3  25      342.78      200.14    111.79 o 
  -6  -3  25       82.52       18.06    110.81 o 
  -4  -3  25      158.78        4.88    109.83 o 
  -2  -3  25      398.05      475.46    122.04 o 
   0  -3  25       78.61      -23.43    107.39 o 
 -13  -2  25       27.11       65.25     76.63 o 
 -11  -2  25       76.71      161.25     96.65 o 
  -9  -2  25       21.95      -50.28    103.98 o 
  -7  -2  25       74.85      206.49    109.83 o 
  -5  -2  25      138.78      -31.73    103.49 o 
  -3  -2  25      168.94      192.33    112.76 o 
  -1  -2  25      685.70      505.23    125.45 o 
   1  -2  25        1.57       70.78    108.37 o 
 -14  -1  25       64.44      120.05     79.88 o 
 -12  -1  25       78.99      211.58     75.75 o 
 -10  -1  25      493.63      810.32    123.99 o 
  -8  -1  25      218.86      284.59    109.83 o 
  -6  -1  25     1513.49     1839.34    162.06 o 
  -4  -1  25      187.10      279.22    108.37 o 
  -2  -1  25      527.42      490.59    116.67 o 
   0  -1  25      257.54      284.10    106.42 o 
   2  -1  25      208.22      -24.41    102.51 o 
 -13   0  25      125.38      317.78    118.13 o 
 -11   0  25      457.53      542.33    107.39 o 
   1   0  25      623.64      867.93    123.50 o 
 -14   1  25       35.18      186.96    109.34 o 
 -12   1  25       92.32      212.83    107.88 o 
  -4   1  25      138.27      121.06    100.07 o 
  -2   1  25      556.35      659.49    116.18 o 
   0   1  25      250.47      468.62    113.74 o 
   2   1  25      229.35      322.18    114.23 o 
 -13   2  25       24.43       31.24    103.00 o 
  -9   2  25       54.69       47.35    103.98 o 
  -7   2  25       53.01       71.27    104.95 o 
  -5   2  25      163.03      111.30    111.30 o 
  -3   2  25      128.10       95.19    105.93 o 
  -1   2  25      690.48      853.77    126.92 o 
   1   2  25        6.44      219.67    117.64 o 
 -12   3  25       69.81       14.99     78.30 o 
 -10   3  25       69.51      -33.19    111.30 o 
  -8   3  25      392.00      307.04    118.13 o 
  -6   3  25      100.58       92.26    118.13 o 
  -4   3  25      150.92      -62.48    120.08 o 
  -2   3  25      399.97      400.77    123.50 o 
   0   3  25       67.78      111.79    125.94 o 
 -11   4  25      217.51      324.13    126.92 o 
  -9   4  25      322.00      170.36    124.48 o 
  -7   4  25       68.06       34.66    118.62 o 
  -5   4  25      362.86      473.99    134.24 o 
  -3   4  25       70.89      148.40    126.43 o 
  -1   4  25      134.32      137.17    128.38 o 
  -8   5  25        5.87       34.66    129.36 o 
  -6   5  25      434.80      534.52    141.07 o 
  -4   5  25      119.48      215.27    141.56 o 
  -8  -4  26      248.00      123.01    119.60 o 
  -6  -4  26       58.45       82.01    121.06 o 
  -4  -4  26      271.56      201.60    123.99 o 
 -11  -3  26       38.13       69.32    113.25 o 
  -9  -3  26       65.35      282.64    117.16 o 
  -7  -3  26        2.45       10.25    114.23 o 
  -5  -3  26      251.80      283.13    120.57 o 
  -3  -3  26      272.22      451.05    127.41 o 
 -12  -2  26       77.17       73.62     82.50 o 
 -10  -2  26      112.50      247.00    115.20 o 
  -8  -2  26      389.66      533.54    123.99 o 
  -6  -2  26       64.18       37.10    118.13 o 
  -4  -2  26      819.25      793.73    132.78 o 
  -2  -2  26      401.91      638.50    130.34 o 
   0  -2  26      100.39      200.63    114.23 o 
 -13  -1  26      133.11       98.61    112.27 o 
 -11  -1  26      137.83      147.91    113.74 o 
  -9  -1  26      116.45       91.77    110.81 o 
  -7  -1  26      433.24      311.44    118.13 o 
  -5  -1  26      151.33      186.47    112.76 o 
  -3  -1  26      170.62      178.17    113.25 o 
  -1  -1  26      275.57      171.34    108.37 o 
 -12   0  26      295.46      275.31    114.23 o 
  -3   1  26      168.77      217.23    111.30 o 
  -1   1  26      311.06      315.34    112.27 o 
  -8   2  26      511.77      840.59    126.43 o 
  -6   2  26       35.77      -98.61    109.34 o 
  -4   2  26      880.37      951.40    133.26 o 
  -2   2  26      398.13      543.80    128.38 o 
   0   2  26      155.81      -20.50    118.62 o 
 -11   3  26       63.45      112.76    120.08 o 
  -9   3  26       95.04      133.26    119.60 o 
  -7   3  26        3.01      -29.29    118.62 o 
  -5   3  26      235.13      308.02    129.36 o 
  -3   3  26      194.97       17.57    120.08 o 
  -8   4  26      257.75      423.71    137.17 o 
  -6   4  26       57.57       32.22    132.29 o 
  -4   4  26      266.70      345.12    143.03 o 
  -6  -3  27      512.14      549.65    132.78 o 
  -9  -2  27       78.82      166.95    122.04 o 
  -7  -2  27      213.25      332.43    125.94 o 
  -5  -2  27        8.41     -120.08    120.08 o 
  -3  -2  27      143.77       89.33    124.48 o 
 -10  -1  27       25.76      175.73    118.62 o 
  -8  -1  27      319.86      418.34    126.43 o 
  -6  -1  27      162.52      132.29    117.16 o 
  -4  -1  27      345.68      339.75    125.45 o 
  -5   2  27        3.68       36.12    114.23 o 
  -3   2  27      147.71       94.70    123.01 o 
  -6   3  27      526.84      856.70    144.00 o 
                                                 
